# Supplementary material for: The high-quality genome of pummelo provides insights into the tissue-specific regulation of citric acid and anthocyanin during domestication
Source: Hortic Res. 2022 Aug 4;9:uhac175. doi: 10.1093/hr/uhac175 (PMC9552194; doi:10.1093/hr/uhac175)
Supplement: supp_data_uhac175 [file supp_data_uhac175.zip]

Archive with 2 entries (2 files):
- supplementaryTables.xlsx
- Supporting Information.docx
