# Supplementary material for: The high-quality genome of pummelo provides insights into the tissue-specific regulation of citric acid and anthocyanin during domestication
Source: Hortic Res. 2022 Aug 4;9:uhac175. doi: 10.1093/hr/uhac175 (PMC9552194; doi:10.1093/hr/uhac175)
Supplement: supp_data_uhac175 [file supp_data_uhac175.zip › supplementaryTables.xlsx]

## Sheet: supplementaryTable1
Supplementary Table 1. The DEGs of HCA and HCA in pulp
gene_id	HCA pulp1	HCA pulp2	HCA pulp3	LCA pulp1	LCA pulp2	LCA pulp3	fold change	p value
Cg6g000380	0.024035	0	0.0252788	13.2007	13.5264	11.026	0.00130622	8.89402e-05
Cg3g013020	0.0226237	0	0	4.82268	6.41075	4.46275	0.00144135	0.000948638
Cg2g023890	0	0	0.0228163	5.31859	5.30763	3.2599	0.0016431	0.00250931
Cg2g034240	0.163834	0.0660169	0	25.4187	27.1954	27.2718	0.00287724	1.63561e-06
Cg8g009560	0	0	0.14212	14.4378	15.6849	16.9856	0.00301688	2.90487e-05
Cg2g026390	0.0638844	0.0300867	0.0763825	18.7279	19.8147	12.691	0.00332504	0.00154449
Cg2g007650	0	0.322705	0	13.1123	19.4445	29.983	0.00515999	0.0135432
Cg2g014830	0.0357837	0	0	2.02562	2.29116	2.5857	0.00518418	0.000146342
Cg2g040860	0.02348	0.0220766	0	3.19086	2.23472	3.15062	0.00531198	0.000807121
Cg1g021240	0.0169938	0	0.0178617	2.11653	1.9514	1.57858	0.00617293	0.000300238
Cg6g002620	0.0394048	0	0.0830039	7.18268	7.49425	4.83612	0.00627317	0.00152973
Cg9g006980	0.0624739	0.0592323	0	6.30391	4.42804	3.87017	0.00833483	0.00280136
Cg2g002910	0	0	0.0648008	2.72868	2.74283	1.73023	0.00899794	0.00209788
Cg5g008550	0	0.0630564	0	2.26358	1.54433	2.18756	0.0105173	0.000990707
Cg2g001220	0.0298045	0	0	0.745074	1.05758	0.717969	0.0118243	0.00161794
Cg2g026160	0.026335	0	0	0.873821	0.79942	0.54366	0.0118792	0.0018969
Cg2g030510	0.0512006	0	0	0.685924	1.67354	1.6445	0.0127875	0.015411
Cg6g008210	0.0191441	0.0179839	0	0.802486	0.855809	0.702585	0.0157263	6.88184e-05
Cg9g007000	0.126701	0	0	2.03812	2.32242	3.05374	0.0170888	0.00135377
Cg5g030690	0.027277	0	0	0.754497	0.571202	0.187704	0.0180236	0.0414651
Cg3g010830	0	0.0428514	0.191212	2.88031	3.29462	6.76435	0.0180894	0.0264072
Cg9g012660	0	0	1.2417	26.7826	20.9537	20.8861	0.0180947	0.000356478
Cg9g016770	0.0775666	0.147562	0.163959	8.30913	8.32467	4.27171	0.0186117	0.00712643
Cg5g011650	0.0685491	0.0644432	0	1.7163	2.19823	3.11845	0.0189098	0.00504468
Cg9g019830	0.195766	0.138802	0.154772	8.13416	8.86987	7.07362	0.0203234	0.000112889
Cg9g014580	0.582079	0.670173	0.170184	19.6083	19.8367	17.6175	0.0249277	1.35969e-05
Cg5g021310	0.23026	0	0.162228	6.31601	6.60463	2.81793	0.024938	0.0137322
Cg3g004950	0	0	0	0.0305636	0.028955	0.0159185	0.0251457	0.00560605
CgUng005220	0.113713	0	0.120579	3.51018	2.93124	2.60997	0.0258846	0.000383073
CgUng013550	0.0266417	0	0	0.20629	0.390456	0.427772	0.0260041	0.00853384
Cg3g013620	0	0	0	0.0396268	0.0187643	0.0206082	0.0263331	0.0168307
Cg2g040360	8.55106	2.87052	5.23555	203.999	254.172	134.745	0.0280936	0.00518431
Cg6g015370	0.0948533	0	0.401632	4.3066	4.5589	8.27195	0.0289708	0.0125632
Cg2g025940	0.034437	0	0.0362533	0.458449	1.0117	0.868952	0.0302211	0.0104311
Cg7g019860	0.0231047	0.0434479	0.0242981	0	0	0	0.0302836	0.0100721
Cg5g001710	0.305968	0.390104	0.108032	6.50055	9.60625	10.4162	0.0303172	0.00200717
Cg4g023370	0.0407653	0	0.0429401	0.453321	1.19984	1.02868	0.0312119	0.0186439
Cg1g020210	0	0	0	0.0475176	0.0224943	0.0246799	0.0315639	0.016894
Cg6g007120	0.645061	1.29347	0.636981	27.4779	27.3734	19.5609	0.0346114	0.000808007
CgUng006530	0.0164293	0.0154241	0.0345351	0.724176	0.583031	0.584078	0.0351023	0.000210502
Cg6g017680	0	0	0	0.0268453	0.0508215	0.0278578	0.0351749	0.0108806
Cg2g030080	0.248783	0.268019	0.187094	5.20668	6.37865	8.31581	0.0353696	0.00212737
Cg1g005590	0	0	0	0.0134422	0.050946	0.0420325	0.0354736	0.0349869
Cg3g006200	0	0	0.0161157	0.202698	0.080003	0.158274	0.0365456	0.0174662
Cg5g027730	0.037507	0.035371	0.0394963	0	0	0	0.0374581	6.09357e-06
Cg8g001850	0	0	0	0.0430707	0.0272044	0.044879	0.0383847	0.00239451
Cg6g014140	0.83026	0.177958	0.158966	9.13839	10.5033	10.6051	0.0385887	4.94283e-05
Cg6g015700	0	0.0286287	0	0.202072	0.254903	0.278966	0.0389008	0.000665721
Cg2g036290	0.0587383	0.0367112	0	1.06537	1.05042	0.314338	0.0392776	0.0351198
Cg8g010920	0.18728	0.26814	0.495563	6.79927	10.4976	6.232	0.0404177	0.00494713
Cg4g013670	0	0.035371	0	0.208289	0.354499	0.30114	0.0409421	0.00337631
Cg1g011350	0.0315027	0.0593412	0.0331555	0	0	0	0.0413331	0.0101521
Cg7g003800	0.256295	0.20164	0	3.0423	2.9652	4.99762	0.0416111	0.00629333
Cg9g007480	0.224674	0.17851	0.399648	9.71589	3.44623	5.94598	0.0420153	0.0286694
Cg5g011450	0.594513	0.379126	0.401862	10.5008	10.0309	11.4935	0.0429506	1.97504e-05
Cg7g014690	0	0	0	0.0660262	0.0312347	0.0341891	0.0438167	0.0170432
Cg8g006790	0.246004	0.277627	0.129374	4.32341	5.43063	4.65525	0.0453183	0.000157675
Cg1g016700	0.0676204	0.0211887	0	0.697056	0.730606	0.517007	0.045668	0.000868838
Cg4g017980	0	0.0690358	0.0154606	0.939717	0.61393	0.269952	0.046335	0.0407178
Cg9g027750	0.0266417	0.0250662	0	0.442049	0.362567	0.305551	0.0465767	0.000957176
Cg3g008840	0	0	0	0.035847	0.0339089	0.0741789	0.0479783	0.0215986
Cg1g011190	0.10133	0	0.0266466	1.09232	1.06037	0.493908	0.0483551	0.0129731
Cg4g018900	0.0540423	0.0169177	0.0757438	0	0	0	0.0489013	0.0465263
Cg5g032850	0.528763	0.254478	0.280816	5.3273	8.99429	7.43438	0.0489087	0.00294036
Cg8g019970	0.0230077	0.0432607	0.024196	0.457483	0.721802	0.63328	0.0499096	0.00181194
Cg4g014020	0.0556021	0.0174079	0.0779336	0	0	0	0.0503145	0.0465241
CgUng018140	0.47807	1.09412	0.647064	15.8335	16.7665	10.7707	0.0511694	0.00184496
Cg2g008590	0.0695477	0.0653866	0.0243803	0	0	0	0.0531049	0.0211174
Cg5g021300	0.455186	0.740237	0.480532	12.333	13.1489	5.96798	0.0532897	0.0119798
Cg2g003980	0	0	0.050373	0.372999	0.35238	0.21928	0.053324	0.00427704
Cg1g018730	0.197536	0	0	1.62619	1.39452	0.604317	0.0544923	0.0225059
Cg1g004310	0.0272148	0.0518715	0.0845874	0	0	0	0.0545579	0.0304042
Cg2g011400	0	0	0.155774	0.678307	0.635451	1.51312	0.0551046	0.0374239
Cg2g014520	0	0	0	0.0424823	0.0804574	0.0441657	0.0557018	0.0108502
Cg8g017120	0	0.0546914	0.0609179	0.516991	0.732008	0.794886	0.0565635	0.00173823
Cg2g006480	3.1663	2.76962	2.0404	38.0355	47.2946	55.6221	0.0565888	0.00095748
Cg5g010630	0	0.0929113	0	0.548156	0.517797	0.56366	0.0570143	0.000110166
Cg6g015210	0.0643322	0.0403072	0.0676454	0	0	0	0.0574283	0.00262992
Cg1g018910	0	0	0.145951	1.13167	0.972053	0.42362	0.0577488	0.0225515
Cg2g001460	0.0454755	0.0859178	0.0479222	0	0	0	0.0597718	0.0102958
Cg4g003940	0	0	0	0.0726686	0.0343686	0.0751754	0.0607375	0.0100322
Cg3g003020	0.279304	0.203906	0.277223	4.04449	5.37161	3.08687	0.0608202	0.0041166
Cg2g044070	1.96208	0.74435	0.955262	17.3153	19.0524	23.511	0.0611518	0.000572676
Cg4g015640	0.249871	0.264741	0.295846	3.807	3.07765	6.05412	0.0626379	0.0107151
Cg6g019080	0.0552957	0.104074	0.0290881	0	0	0	0.0628193	0.045967
Cg1g018750	0.327079	0.128339	0.0573481	2.5332	2.28309	3.12606	0.064561	0.000705566
Cg8g017060	0.684535	0.491332	0.720519	11.9616	11.759	5.04722	0.0659204	0.0169476
Cg2g044440	0	0	0	0.0288756	0.109314	0.0598895	0.0660264	0.0478798
Cg6g002060	0.0536726	0.0757523	0.0701216	0	0	0	0.0665155	0.000553037
Cg2g039220	0	0	0	0.0819531	0.0774931	0.0423259	0.0672574	0.00581964
Cg2g044830	0.101309	0.0318212	0.0710975	0	0	0	0.0680759	0.0276796
Cg1g011990	0.0910262	0.0746946	0	1.13885	0.581072	0.691554	0.0687217	0.0123314
Cg5g021230	0	0.41689	0.227647	5.05306	2.35356	1.95478	0.0688505	0.0414221
Cg9g007070	0	0.0739405	0.0821547	0.438279	0.826015	0.981014	0.0695206	0.0130617
Cg9g029630	0.343573	0.264741	0.131487	3.11482	3.07765	4.40625	0.069801	0.0017349
Cg3g013730	0.085877	0.0807095	0.04515	0	0	0	0.0705788	0.00528198
Cg3g008090	0	0.0705874	0	0.418164	0.315335	0.255601	0.0713653	0.00445475
Cg9g015570	0	0.0604878	0.201972	1.07315	0.742478	1.82923	0.0720082	0.0261423
Cg9g017550	0.393617	0.247218	0.138105	2.54571	3.85277	4.28884	0.0728845	0.00335249
Cg2g002060	0.489688	0.242488	0.185806	5.58514	4.2983	2.66744	0.0731408	0.0102968
Cg5g030620	0.0295209	0.0277923	0.0621282	0.751871	0.587667	0.270865	0.0741686	0.0246795
Cg2g012070	0.0287105	0	0	0.0635659	0.180442	0.131713	0.0764144	0.0303781
Cg3g004810	0.0720685	0	0.228391	1.29752	1.29975	1.32292	0.0766441	5.89143e-05
Cg7g003440	1.60547	2.0536	1.56696	25.4144	24.2387	18.4342	0.0767548	0.000635793
Cg4g012270	0.0597217	0.113179	0.0630166	0	0	0	0.0786391	0.0104443
Cg7g022970	1.73886	1.27024	0.914916	14.5768	14.0741	20.6655	0.0795682	0.00208083
Cg4g005050	0.150801	0.0355547	0.0397004	0.963135	0.83147	1.0378	0.0798107	0.000258262
Cg6g003490	0.144826	0.119012	0.0951488	1.95622	1.39892	1.05882	0.0813299	0.00669966
Cg5g005870	0.0288918	0	0	0.159929	0.0605302	0.132545	0.0818455	0.0256692
Cg9g006770	0.553965	0.741463	0.389204	6.8929	6.99878	6.61907	0.0821341	2.06596e-06
Cg5g037700	4.30308	4.66851	3.75076	46.8164	45.7446	62.218	0.0821969	0.000885747
Cg6g009380	0	0	0	0.0729994	0.0690493	0.11327	0.0851062	0.00382624
Cg2g040620	0.591684	0.675525	0.487394	6.8538	7.57674	6.18026	0.0851303	0.000102471
Cg8g001560	0	0	0	0.129785	0.0819311	0.0449702	0.0855621	0.0252358
Cg3g001850	0.1476	0.0519859	0.0581846	0	0	0	0.0859235	0.0497378
Cg6g024470	0	0.0747475	0	0.354499	0.334034	0.180282	0.0860339	0.0118284
Cg2g032430	0	0.134964	0	0.563399	0.411214	0.588037	0.0863687	0.00261663
Cg2g026150	0.774814	0.12249	0.477121	6.52037	5.87787	3.48144	0.0865524	0.00686956
Cg3g001340	0.08635	0.0822919	0.0913358	0	0	0	0.0866592	4.94722e-06
Cg5g044010	0.0765927	0.0728396	0	0.777009	0.325457	0.615132	0.0870007	0.0177065
Cg5g006690	0.165932	0.031157	0.0523201	1.15202	0.779392	0.932429	0.087089	0.0016775
Cg8g005710	0	0.0225871	0.0253002	0.225196	0.138066	0.179504	0.0882283	0.00334873
Cg2g009300	0.563951	0.24113	0.269646	3.06124	4.15821	4.8215	0.089256	0.00221306
Cg7g002510	0.0609086	0.143383	0.0640979	0	0	0	0.0894632	0.0294763
Cg8g017050	0.813489	0.584658	0.36717	8.60889	8.50539	2.48818	0.0900559	0.0426938
Cg5g040720	1.33173	1.70941	2.11267	21.6176	20.2436	15.3653	0.0900598	0.00081357
Cg3g017860	0.496263	0.222198	0.223682	3.42053	4.25132	2.65602	0.0912234	0.00263655
Cg9g011680	3.1138	5.00965	4.12061	24.5414	45.1833	62.5937	0.0925348	0.0220661
Cg4g012920	0	0.938841	0	4.78985	3.2171	2.01254	0.0937015	0.0247153
Cg8g005720	0.198229	0.249016	0.278211	1.75839	2.35624	3.56195	0.0945025	0.0120227
Cg9g000180	0.34624	0.223932	0.507249	4.08552	4.69094	2.59143	0.0947776	0.00550321
Cg3g010400	0.123395	0.0776388	0.0866552	0	0	0	0.0958963	0.00237348
Cg8g009240	0.228354	0.171741	0.0720436	1.96746	1.79091	1.15232	0.0961451	0.00418969
Cg8g003480	0.03813	0	0	0.126177	0.159314	0.109321	0.0965776	0.00360624
Cg8g002160	0.14586	0.0693017	0.0770464	0	0	0	0.0974027	0.016088
Cg1g013320	0.0732135	0.103546	0.115635	0	0	0	0.0974648	0.00151241
Cg8g000170	0.230973	0.273457	0.121836	1.6156	2.56203	2.18594	0.0984143	0.00236505
Cg2g006390	0.0994943	0.0950886	0.105365	0	0	0	0.0999826	4.68551e-06
Cg1g018670	1.19151	0.917503	0.739274	9.93428	9.95804	8.154	0.101557	0.000163009
Cg1g018030	0.405354	0	0	1.86905	1.02239	1.08559	0.101924	0.0172975
Cg9g017720	0	0	0	0.080606	0.151995	0.0821968	0.104933	0.0111737
Cg7g013210	0	0.015266	0.0170909	0.125428	0.0509158	0.130541	0.105437	0.0253534
Cg1g025820	0.153944	0	0	0.263951	0.42856	0.76503	0.105619	0.0496598
Cg9g006950	0	0.0719216	0.0799323	0.426165	0.401664	0.607501	0.105797	0.00357374
Cg3g015380	0.326162	0.0943917	0.105561	1.63647	1.52267	1.78402	0.106433	0.000160778
Cg7g023230	0	0.0593412	0.0331555	0.418926	0.231177	0.21679	0.106699	0.0185653
Cg2g036320	0	0	0.0160216	0.0671698	0.0477206	0.0349669	0.106912	0.0143905
Cg9g009620	2.24172	1.22619	1.24435	18.5014	13.3868	11.8826	0.107658	0.00304317
CgUng005870	0	0	0	0.103619	0.0654343	0.161799	0.110284	0.0170122
Cg2g014780	0	0.0725435	0.135885	0.710629	0.432731	0.738309	0.110768	0.00607463
Cg2g017110	0.144305	0.11308	0.0758863	0	0	0	0.11109	0.00493607
Cg1g026920	0	0	0	0.187799	0.0710492	0.0776798	0.112176	0.0414341
Cg3g003070	0.0413382	0.194221	0.152124	1.34593	1.07999	1.01928	0.112529	0.000759502
Cg2g026720	0.0598771	0.112512	0.167873	0	0	0	0.113421	0.0220089
Cg9g008610	0.318869	0.240273	0	1.16626	1.12819	2.59664	0.114318	0.0427789
Cg4g006660	0	0.0419588	0.0936251	0.346302	0.327251	0.509595	0.114596	0.00545027
Cg6g005210	1.09117	1.0328	0.632957	5.3668	7.08265	11.5784	0.114739	0.0188284
Cg4g013910	0.0579207	0.109045	0.182836	0	0	0	0.116601	0.0324059
Cg5g003110	0.153161	0.240116	0.268515	1.43948	2.29741	1.87369	0.117954	0.00273675
Cg4g016880	0.120031	0.113743	0.126656	0	0	0	0.120143	5.5273e-06
Cg5g044860	4.51125	7.18115	2.79395	45.6288	34.2055	37.8931	0.12305	0.000668827
Cg7g010270	1.11751	0.199055	0.262584	4.99825	4.41153	3.38983	0.123375	0.00253452
Cg1g009150	0.204887	0.0965401	0.071896	0	0	0	0.124441	0.0381588
Cg1g017100	0.15904	0.0748152	0.139423	1.11413	1.27637	0.608004	0.124488	0.0125128
Cg9g002850	0	0	0	0.0482801	0.182512	0.149254	0.126682	0.0348867
Cg7g003540	0.3874	0.566896	0.413759	3.65352	4.68723	2.44643	0.126822	0.00845574
Cg5g041190	0.150354	0.0714713	0.158873	0	0	0	0.126899	0.0103313
Cg7g018920	0.0765927	0.145679	0.161886	0	0	0	0.128053	0.00806423
Cg8g008380	0.195243	0.138428	0.0514526	0	0	0	0.128375	0.0372827
Cg2g040330	0.12803	0.123123	0.135937	0	0	0	0.12903	4.179e-06
Cg6g015640	0	0	0	0.11354	0.188055	0.0883219	0.129972	0.0122423
Cg8g008700	0.300719	0.154352	0	0.725957	1.05911	1.66176	0.132026	0.0255533
Cg5g033560	0.0854317	0.0403281	0.0450027	0.190144	0.449272	0.636952	0.133788	0.0474448
Cg5g037280	0.685185	1.37863	0	5.53087	3.53001	6.30171	0.13434	0.00843079
Cg1g021000	0.106887	0.101144	0	0.597146	0.394709	0.551753	0.134769	0.00321171
Cg4g021950	0.0625807	0.593349	0.528404	2.80664	3.37647	2.58453	0.13508	0.000942502
Cg1g014830	1.66522	0	3.80674	14.4137	13.6317	12.4543	0.135111	0.000709618
Cg9g004270	0.0409222	0.0384516	0	0.270974	0.192431	0.117328	0.136679	0.0225567
Cg4g021840	0.0606117	0.229775	0.383766	1.90142	1.53804	1.46019	0.137592	0.00103154
Cg2g046860	0.178582	0.112806	0.125621	0	0	0	0.139003	0.00230786
Cg1g014290	0	0	0	0.189934	0.0718549	0.157104	0.139631	0.0165649
Cg1g014170	0.0609144	0.230937	0.128564	0	0	0	0.140138	0.0470776
Cg2g045240	13.8695	18.4789	14.5006	64.1104	113.969	155.11	0.140608	0.0223095
Cg3g002980	0.116832	0.183686	0.123046	0	0	0	0.141188	0.00269874
Cg3g001420	0	0.169287	0.236077	0.698639	1.08459	1.07932	0.141609	0.00493814
Cg7g000300	2.73409	0.126565	0.633681	6.51495	9.18226	8.72139	0.143101	0.00369139
Cg7g003380	0.249896	0.296161	0.197812	1.89117	1.65225	1.64841	0.143277	6.39066e-05
Cg3g002050	4.44909	6.17329	5.27195	46.5485	35.2106	28.3849	0.144305	0.00411626
Cg1g020970	0	0.0323625	0	0.0761903	0.108089	0.0393866	0.144691	0.0476994
Cg4g007030	1.84778	1.64074	1.82754	12.4078	11.6511	11.1284	0.151079	1.22377e-05
Cg9g026810	0.110092	0.103602	0.0289566	0.79183	0.432298	0.378795	0.15138	0.0265844
Cg5g037710	0.0657971	0	0	0.145309	0.13757	0.150919	0.151677	0.00530065
Cg2g030610	0.0151508	0.01422	0.015922	0.116813	0.0948461	0.0868744	0.151718	0.000709225
Cg5g000840	0	0	0	0.176774	0.222577	0.0605105	0.153287	0.0336038
CgUng013140	0.11624	0.222996	0.123287	0	0	0	0.154174	0.0110526
Cg2g045770	0.124648	0.214739	0.0655298	0.687896	0.933565	1.00066	0.154423	0.00210886
Cg9g002600	0.0498353	0	0.0130898	0.0822531	0.194833	0.128587	0.155113	0.0334927
Cg2g036940	0.0254903	0	0.0133909	0.0981777	0.0930192	0.0584633	0.155736	0.00832372
Cg5g038170	2.29968	1.48702	1.81908	10.9927	11.2459	13.6708	0.156109	0.00033708
Cg9g016320	0	0	0	0.203096	0.128096	0.140182	0.157125	0.00249986
Cg9g008050	1.92676	13.3994	1.31783	35.9982	29.3827	40.4408	0.157283	0.00424214
Cg3g021490	0	0	0	0.240849	0.15139	0.0818761	0.158038	0.0264207
Cg1g017330	0.799492	0.619375	0.340526	4.83814	2.786	3.48753	0.158337	0.0072107
Cg5g014840	0.750661	0.546914	0.0609179	2.45571	2.92803	3.17954	0.158642	0.00123461
Cg3g020390	0.881662	0.299179	0.185647	3.17005	2.62782	2.79101	0.1591	0.000860212
Cg3g002280	0.203223	0.16726	0.106883	0	0	0	0.159122	0.00479903
Cg4g002900	0.254202	0.199076	0.11137	1.26277	1.01847	1.239	0.1604	0.000365593
Cg4g001350	0.345369	0.218069	0.242901	2.12573	1.45933	1.38667	0.162185	0.00432781
Cg8g009900	0.218753	0.4965	0.536554	3.00679	2.49143	2.20801	0.162441	0.00106896
Cg5g037890	0.0215825	0.0505943	0.045344	0.237332	0.224897	0.259874	0.162748	0.000120092
Cg3g010850	0.0520747	0.147788	0.0549094	0.697864	0.329526	0.537618	0.162793	0.0171217
Cg2g017450	0.181702	0	0	0.308894	0.387676	0.416983	0.163173	0.0106096
Cg5g042830	0.1482	0.0232297	0.0259798	0.354931	0.284268	0.566558	0.163722	0.0234866
Cg4g017810	0.0345001	0	0	0.0570438	0.0540267	0.0989129	0.164299	0.0340971
Cg6g004540	1.11704	1.20048	0.856513	6.29098	6.10233	6.75622	0.16575	1.73432e-05
Cg2g043820	0.0838657	0	0	0.139953	0.220468	0.144294	0.166164	0.0214847
Cg1g025650	0.202338	0.0863808	0.290044	1.0548	1.26785	1.16023	0.166174	0.000342382
Cg8g011030	0.130774	0	0.138885	0.752477	0.564707	0.30019	0.166726	0.0317019
Cg1g008530	1.37395	1.23089	1.96521	8.48597	7.65071	11.0348	0.168193	0.00194359
Cg1g018550	1.98715	2.00176	2.00075	16.1764	13.2424	6.07824	0.168737	0.0305139
Cg5g030730	0.159252	0.29942	0.215323	1.25645	1.90313	0.808833	0.16984	0.0265558
Cg4g011910	0	0.208445	0	0.505306	0.470712	0.244348	0.170805	0.0347772
Cg1g018570	1.88728	2.61248	2.99658	15.0997	10.6818	18.0827	0.170899	0.00507196
Cg5g003720	0	0	0	0.105401	0.198389	0.213259	0.17235	0.00694917
Cg3g017870	0.0852659	0.0802505	0.0388168	0.163226	0.493156	0.527639	0.172576	0.049351
Cg3g002290	0.145281	0.138045	0.383693	1.30811	1.38737	1.16675	0.172703	0.000499702
Cg1g027220	0.909326	0.23283	0.278031	3.47994	2.70934	2.02876	0.172813	0.00868522
Cg4g016820	0.0468698	0.022034	0.0739388	0.207134	0.294118	0.32252	0.173401	0.00387462
Cg2g044450	0.0654269	0.123275	0.137734	0.616565	0.514599	0.75041	0.173491	0.00194826
Cg7g011920	0.158881	0	0	0.316954	0.266517	0.328008	0.174311	0.0111551
Cg8g000260	0.214399	0.25361	0.0565254	0	0	0	0.174845	0.0439936
Cg1g015040	0.130984	0.186402	0.207425	0	0	0	0.174937	0.00155113
Cg9g021670	8.89149	6.48796	5.37873	41.2538	37.6745	39.6805	0.175014	2.41259e-05
Cg1g002090	0	0.590775	0.620849	2.23188	3.37963	1.30538	0.175169	0.0397809
Cg2g002250	0.118084	0.111169	0	0.29421	0.371158	0.643304	0.17518	0.0330406
Cg5g044890	5.46636	2.0305	2.41043	24.1159	22.0218	10.3637	0.175346	0.0244804
Cg6g018800	0	0	0	0.118898	0.224549	0.183115	0.175521	0.00464933
Cg5g043830	0.277627	0.0374196	0.334182	0.793544	1.20863	1.68318	0.176165	0.020616
Cg1g016310	0.0257061	0.0241812	0	0.113701	0.0807092	0.088446	0.17637	0.00392686
Cg3g023110	0.266305	1.5383	0.707208	3.37419	3.88385	6.72437	0.179641	0.0259549
Cg1g017160	2.41941	1.93645	2.70685	15.5917	12.9893	10.7228	0.179695	0.00165351
Cg1g020840	0.226966	1.00795	0.853188	5.17585	3.46798	2.86348	0.181459	0.0127773
Cg2g034700	0	0	0	0.186387	0.264255	0.0960858	0.182243	0.019937
Cg6g023520	0	0.0196512	0.0220158	0.0691327	0.0982685	0.0600854	0.183162	0.0100392
Cg5g027400	0.467313	0.352081	0.131151	1.38079	2.41659	1.3578	0.184386	0.0181028
Cg6g003630	0.528589	0.531973	0.396916	2.58192	2.5239	2.7279	0.186052	9.34133e-06
Cg3g024640	0.0747842	0.211571	0.118125	0.913625	0.863868	0.385993	0.186958	0.0275366
Cg3g011580	0	0	0	0.181711	0.196586	0.18862	0.188972	1.59952e-06
Cg7g002700	0.504479	0.821643	0.685172	2.83833	2.67596	5.12632	0.189021	0.0225232
Cg7g015040	0.318816	0.409245	0.152484	1.091	1.6699	1.86151	0.190495	0.00687538
Cg2g001280	0	0.0256398	0	0.0601639	0.0427488	0.0313379	0.190985	0.0389933
Cg2g027400	0.725784	0.460549	0.937798	4.64303	4.80307	1.66546	0.191164	0.0436848
Cg6g019580	2.22035	3.58773	3.65528	13.0131	10.7442	25.7188	0.191271	0.0464867
Cg4g006700	0.638916	1.1513	0.94419	4.15694	3.31329	6.81662	0.191393	0.0225142
Cg6g011830	0.174591	0.246529	0.153092	0	0	0	0.191404	0.00247737
Cg9g016500	0.47623	0.538268	0.400981	2.85009	2.49641	1.96634	0.193561	0.00163664
Cg2g010360	0.507001	0.524577	0.319981	1.54152	2.36096	3.05272	0.194324	0.0133767
Cg4g007330	3.3265	1.23676	1.5171	9.23418	8.79604	13.151	0.195001	0.00545851
Cg5g033660	0.214696	0.353514	0.395261	1.7516	1.91052	1.26195	0.195666	0.00286639
Cg2g016620	0.187564	0.176646	0.230299	0	0	0	0.19817	0.000267171
Cg2g000110	0.282787	0.243981	0.0950646	0.995285	1.14351	0.998811	0.198187	0.000368402
Cg2g002650	2.02406	1.67503	1.46038	8.84848	9.27589	7.90787	0.198195	9.02985e-05
Cg3g025240	0.0284622	0	0.0898465	0.220554	0.208696	0.163233	0.199683	0.00760597
Cg5g009820	0	0.0167604	0.0187602	0.078709	0.0372712	0.0614026	0.200248	0.0242986
Cg6g010090	0.183065	0	0	0.311292	0.390663	0.210057	0.200727	0.0389989
Cg2g027600	6.68286	3.59344	3.52973	23.9326	20.9631	23.6507	0.201411	0.000203717
Cg2g002460	0.0955129	0.0449059	0.100454	0.316631	0.549489	0.328623	0.201611	0.0149835
Cg5g039920	0.161747	0.357169	0.398021	1.32557	1.36544	1.85544	0.201682	0.00284326
Cg3g025340	0.135343	0	0.21437	0.380102	0.573586	0.776355	0.202141	0.0242657
Cg9g023230	0.846971	0.311255	0.0991853	2.09796	2.47764	1.56525	0.204762	0.00925119
Cg5g013190	0.331274	0.155874	0.145221	1.13027	1.06958	0.886523	0.204891	0.000995775
Cg8g011240	1.85882	1.26986	1.4155	6.28424	6.75169	9.12135	0.205087	0.00280387
Cg2g046400	1.00901	0.691667	0.375019	3.71475	3.5146	2.85387	0.205856	0.00110288
Cg3g023950	1.60664	1.15715	0.862042	5.69041	5.44917	6.43142	0.206353	0.000222176
Cg8g004120	1.36307	1.19853	1.0167	6.62756	5.5157	5.19401	0.206394	0.000502827
Cg5g044880	0.303873	0.391948	0.478902	2.15958	2.60056	0.914745	0.207004	0.0416763
Cg4g004860	0.0499431	0	0.0526515	0.22292	0.15792	0.114578	0.207087	0.0216958
Cg5g006670	0.535433	0.88924	0.70668	4.13409	4.25377	1.76602	0.209905	0.0306346
Cg3g021530	0.105046	0.149074	0	0.234664	0.554011	0.421749	0.209943	0.0360343
Cg1g023660	0	0	0	0.353304	0.133339	0.144574	0.210406	0.0423132
Cg7g022930	0.339838	0.166276	0.213986	0.893147	1.10251	1.42544	0.210488	0.00527545
Cg5g029920	26.9927	11.0004	20.4329	91.4317	95.6213	89.2851	0.211429	0.000130593
Cg4g016780	3.31587	1.96299	2.82886	13.9955	13.8985	10.3558	0.211968	0.0013446
Cg5g010280	0.149129	0	0.0787847	0.335933	0.39581	0.34219	0.212223	0.00390592
Cg3g012030	7.81869	10.8008	5.85789	39.367	32.775	43.0796	0.212437	0.000822203
Cg8g013250	1.24654	1.20605	0.663425	4.70727	4.23685	5.72367	0.212439	0.00128253
Cg3g015920	0.241027	0.170207	0.412166	1.46829	1.70488	0.6911	0.21308	0.0321955
Cg4g001430	0.151424	0.286926	0.199326	0.683694	0.755429	1.51343	0.215974	0.0452346
Cg2g029900	0	0	0	0.209463	0.330253	0.108395	0.216037	0.0280755
Cg7g014900	0.29761	0.308216	0.344491	1.41723	1.68391	1.29707	0.216069	0.000566904
Cg1g020020	0.212786	0.208445	0.227647	0	0	0	0.216293	3.11705e-06
Cg2g028810	0	0	0	0.262567	0.123323	0.263454	0.216448	0.00967246
Cg6g016730	34.7124	36.2739	32.8249	160.315	162.638	155.213	0.217103	8.31244e-07
Cg8g000400	0.334393	0.162169	0	0.585361	0.729872	0.959702	0.218275	0.0152076
Cg2g018890	0.0616323	0.0584238	0	0.207234	0.130367	0.212112	0.218398	0.0125044
Cg3g003780	0.29525	0.280614	0.545895	1.16358	2.1937	1.77838	0.218425	0.0126742
Cg2g013320	1.11776	1.11937	1.43418	4.72849	6.8911	5.16817	0.21869	0.00282054
Cg3g017840	0.189679	0	0.0499798	0.26432	0.44949	0.380756	0.218953	0.0220412
Cg1g013060	0.260569	0.123595	0.275081	0	0	0	0.219748	0.0103897
Cg4g023670	27.6827	9.3981	12.2738	80.6062	93.2195	50.5672	0.219947	0.0136089
Cg2g035240	0.165291	0.236096	0.262164	0	0	0	0.221184	0.0015748
Cg4g001070	0.506547	1.27285	0.56878	3.03382	3.01115	4.57042	0.221205	0.00851295
Cg1g005900	1.48986	0.910552	0.746838	4.49894	5.4739	4.02842	0.224783	0.00168101
Cg6g000400	0.218467	0.273925	0.30637	1.12675	1.29508	1.11357	0.225933	0.000139157
Cg5g043520	0.285299	0.0908021	0.302014	0	0	0	0.226038	0.0289869
Cg9g012450	0	0	0	0.214659	0.240261	0.223292	0.226071	7.29248e-06
Cg5g025000	0	0.256447	0.356621	0.607013	0.930323	1.16238	0.227086	0.0226422
Cg5g011850	0.790747	1.1286	1.33736	5.62063	6.22062	2.44958	0.227888	0.0356938
Cg2g001970	0.997179	1.75912	0.300942	4.08626	3.24841	5.96532	0.229868	0.0196973
Cg4g006680	1.06748	1.83928	1.35747	5.47737	5.2632	7.71755	0.231022	0.00440953
Cg6g015250	7.7505	4.32923	3.31457	21.0112	18.3935	27.019	0.231759	0.0041362
Cg1g020960	0.223281	0.183322	0.146638	0.645279	0.91697	0.816179	0.232608	0.00178784
Cg2g001980	0.685315	0.577715	0.571632	3.18554	2.7683	1.92426	0.232881	0.00567931
Cg4g016810	0.241249	0.171468	0.190929	0.810774	1.08397	0.691888	0.233371	0.00497407
Cg1g016470	0.102823	0.386468	0.216219	0	0	0	0.23517	0.0462532
Cg6g025470	0.342094	0.60873	0.435311	2.17639	2.11845	1.58995	0.235545	0.00176649
Cg2g032720	0.955995	1.11816	1.24569	5.03201	3.44411	5.61234	0.235643	0.00535189
Cg6g024710	0.0800999	0.200971	0.224708	1.00419	0.559025	0.581818	0.235791	0.0226254
Cg5g002610	0.101823	0.143667	0.0803298	0.591061	0.293031	0.496313	0.236032	0.0173652
Cg9g007570	0.329315	0.103906	0.115777	1.10448	0.463468	0.755536	0.236282	0.0411926
Cg1g025120	1.61792	0.713345	1.40934	5.25452	5.02623	5.39274	0.238658	0.00017184
Cg5g010060	5.95265	6.97634	2.03636	14.7638	21.2913	26.4217	0.239535	0.0127741
Cg1g002080	1.49174	1.1196	1.77118	6.4104	6.90347	4.92002	0.24035	0.00179423
Cg3g002560	10.8847	7.9552	8.67708	24.727	32.6195	57.038	0.240566	0.0413427
Cg8g013130	8.54964	14.7897	10.9454	40.8748	65.9439	35.6683	0.240617	0.0192978
Cg4g004010	0	65.9078	71.5823	257.573	146.737	165.594	0.241251	0.0249903
Cg5g033470	0.0651938	0.0921248	0.0343104	0.397515	0.170916	0.224321	0.241726	0.0465778
Cg8g000390	3.68274	0.343037	0.228844	6.33824	5.3627	5.88205	0.241974	0.0190034
Cg6g001650	0.29172	0.207905	0.231139	0	0	0	0.243588	0.000619808
Cg6g023260	30.8231	20.3419	32.6203	114.086	124.23	103.42	0.245176	0.000270274
Cg8g004190	3.13399	2.2775	2.17485	8.27918	10.4592	12.1963	0.245237	0.00267981
Cg2g040230	0.149004	0	0.0261211	0.219616	0.20787	0.284817	0.245858	0.0258915
Cg1g005430	7.81529	5.30098	4.22853	21.5846	20.4395	28.4873	0.245986	0.00290022
Cg6g003710	0.438842	0.930977	0.693117	2.47679	2.80279	3.10394	0.24607	0.000790873
Cg9g002480	0.162328	0.305044	0.085335	0.738935	1.01771	0.48868	0.246159	0.0272012
Cg2g045210	8.46148	2.35282	1.90237	17.1601	16.1627	18.337	0.246162	0.00417348
Cg9g025920	2.41031	3.90855	1.62374	11.8142	10.2431	10.0405	0.24745	0.000770245
Cg2g026820	0.615413	0.892758	0.654948	1.96496	2.67584	4.062	0.248554	0.0247661
Cg9g007520	1.13918	0.833625	1.03887	5.39117	3.95208	2.76654	0.248698	0.0165564
Cg6g010320	0.0710783	0	0	0.104717	0.0991257	0.0815174	0.249083	0.0444955
Cg2g027860	0.43324	1.12757	0.342682	1.81578	2.91464	2.85764	0.250854	0.0120789
Cg9g026140	0.0905343	0.0852448	0	0.16713	0.252995	0.276896	0.252186	0.0173459
Cg5g018120	0.0729459	0.0410737	0	0.11246	0.152192	0.184038	0.254117	0.0195624
Cg5g037420	7.41975	3.73591	5.7115	19.1003	23.6496	23.2757	0.255464	0.000816692
Cg6g017690	0.0538715	0.0506889	0	0.119194	0.1974	0.0926775	0.255479	0.0475834
Cg2g019360	5.43592	6.31003	4.88383	16.3423	17.1284	31.5671	0.255694	0.0314065
Cg5g019440	0.270946	0.290176	0.203404	0.817581	0.958923	1.20415	0.256496	0.00311323
Cg9g018230	0.0495101	0.0464818	0.104073	0.236425	0.258385	0.283893	0.256921	0.00114356
Cg9g012240	1.34049	0.558593	0.442986	2.93556	2.40811	3.74899	0.257578	0.00947476
Cg1g024620	0.311338	1.24524	1.00754	4.21061	2.12236	3.57808	0.258713	0.0225986
Cg7g022850	1.89107	1.22015	1.70526	6.60511	5.34566	6.6615	0.25878	0.000630837
Cg4g003710	1.05077	1.31031	1.12995	5.0599	4.24002	4.18205	0.258941	0.000344713
Cg5g003220	0.396898	0.0948253	0.735541	1.35378	2.12231	1.25247	0.259543	0.0243552
Cg5g003330	0.169733	0.452631	0.357172	1.22114	0.977736	1.55735	0.260777	0.0078307
Cg1g016710	1.01087	0.99253	0.82061	3.79162	3.7319	3.22978	0.262618	0.00014911
Cg2g009240	0.192683	0	0.617322	0.908232	0.847494	1.3274	0.262722	0.0328529
Cg9g000040	0.615876	0.389779	0.722634	1.92238	1.81297	2.82625	0.263394	0.00865669
CgUng001690	0.101549	0.0960382	0.053532	0.340053	0.321175	0.291216	0.263658	0.000356456
Cg4g007670	0.64015	0.369368	0.815624	3.23801	2.20962	1.46943	0.263861	0.0326296
Cg4g005230	2.92697	3.1023	3.63195	10.6537	13.4844	12.4632	0.263958	0.000463244
Cg7g020890	0.569064	0.419708	0.333695	1.48913	1.47189	2.03103	0.264915	0.00336143
Cg4g002840	0.438023	0.412529	0.395137	1.66411	1.37749	1.65068	0.265476	0.000259551
Cg8g001450	19.1712	10.964	14.7241	65.247	56.42	45.9293	0.267663	0.00251961
Cg4g007980	4.30883	3.53762	3.40823	14.9306	16.2414	10.8298	0.267957	0.00344889
Cg9g008710	9.9313	11.3256	11.8426	38.9718	39.8703	44.4957	0.268365	7.58012e-05
Cg5g008310	9.41645	8.33323	7.53852	29.7854	28.7167	35.5816	0.268784	0.000479333
Cg5g036700	5.99139	4.17766	2.14128	13.6588	13.2217	18.8126	0.269413	0.00621479
Cg3g000740	0.239249	0.0408847	0.160095	0.4803	0.545675	0.598654	0.270972	0.00415844
Cg8g008420	0.800192	0.511545	0.7158	2.21432	2.15056	3.08493	0.27216	0.00448321
Cg5g000830	0	0	0	0.336638	0.396636	0.0857223	0.272999	0.0456139
Cg2g034080	0.561337	0.37833	0.464552	1.87219	1.76983	1.47167	0.2746	0.000707734
Cg3g025510	1.25557	0.979877	0.690452	2.6423	2.88551	5.09514	0.275432	0.0323205
Cg5g021730	10.7672	9.54076	13.403	39.0716	43.8777	38.3189	0.277987	0.0001499
Cg8g020020	1.68872	1.09196	1.71899	6.33047	5.19045	4.55231	0.279948	0.00230737
Cg2g028220	8.51313	9.24179	5.77142	24.6652	26.0077	33.2764	0.280245	0.00218835
Cg5g037450	3.97797	4.90141	5.85044	16.7502	17.6702	18.0996	0.280461	4.74863e-05
Cg2g036840	0.14263	0.170298	0.231602	0.4281	0.946399	0.565043	0.280752	0.0416967
Cg3g007430	4.21207	3.82551	4.323	18.9453	17.52	7.47587	0.281298	0.0434952
Cg2g004240	44.5647	22.5087	37.7302	93.4869	115.648	162.875	0.281723	0.0142884
Cg4g015680	1.46238	1.93538	1.28459	4.51268	4.1088	7.99591	0.281774	0.0333762
Cg2g017560	138.887	67.1439	115.706	338.229	403.496	396.682	0.28262	0.000776
Cg2g017990	3.96858	2.87076	2.13856	9.78177	7.98852	13.8736	0.283717	0.0142697
Cg2g040760	0.0462566	0.0578896	0.0162041	0.101907	0.144798	0.176823	0.284161	0.0155823
Cg1g024190	0.769266	0.743965	0.654948	3.03675	3.17756	1.41287	0.28427	0.0326607
Cg5g001900	7.09969	9.40643	12.1394	34.6239	27.0261	38.9895	0.284635	0.00317407
Cg3g018720	24.4828	14.0377	16.7162	60.429	60.396	72.8591	0.28519	0.000889453
Cg3g014180	2.54392	6.12245	4.84538	8.94596	21.7822	16.6457	0.285215	0.0435273
Cg8g021810	1.08924	1.2084	1.3477	3.48443	3.79071	5.48665	0.285645	0.0083662
Cg3g010910	0.156126	0.148522	0.165015	0.616285	0.663696	0.358255	0.286688	0.0148622
Cg4g013860	2.27922	1.39618	1.0091	6.1102	4.22859	5.94288	0.287716	0.00549985
Cg2g014890	0.182162	0.241142	0.30392	0.871933	0.792759	0.860159	0.288027	0.000153004
Cg2g042240	5.7448	5.91948	6.53515	17.0097	25.098	20.9333	0.288692	0.0031196
Cg2g047200	2.0224	1.97663	0.864655	5.02284	6.91319	4.87664	0.289287	0.00625484
Cg4g011160	0.18203	0.155361	0.0173927	0.492376	0.466361	0.265686	0.289756	0.0300316
Cg4g013630	1.16097	0.239436	0.114601	1.77218	1.33304	2.12224	0.289817	0.0367835
Cg5g016240	4.27026	1.86886	1.78202	8.98582	9.70715	8.57438	0.290499	0.00184525
Cg6g001510	0.475437	0.64976	0.38994	1.18023	1.67178	2.36331	0.290517	0.0247091
Cg8g002840	18.3291	8.21705	7.52917	52.2191	29.8995	35.1183	0.290654	0.0217371
Cg9g025810	10.8402	11.386	9.98722	35.0467	34.6093	41.058	0.290961	0.000247556
Cg1g016780	8.35574	8.12766	4.0907	24.8874	19.3109	26.3632	0.291577	0.00285683
Cg2g002300	7.52182	12.0441	7.46247	28.0327	28.2939	36.1928	0.292138	0.00208604
Cg4g014040	1.47195	0.904914	1.06366	3.71956	4.24748	3.78932	0.292652	0.000303149
Cg4g018440	0.0562733	0.132406	0.0296037	0.217987	0.265209	0.258161	0.294437	0.00694182
Cg3g013390	9.59863	4.09251	3.71269	19.6125	21.9032	17.5802	0.294501	0.00363561
Cg9g029500	0.687465	0.486804	0.0905358	1.57804	1.12986	1.57709	0.295171	0.0119512
Cg3g002570	2.53006	1.95364	1.85104	5.41944	6.31609	9.71365	0.295337	0.019055
Cg4g006560	4.21741	4.25267	4.0619	14.8907	15.2555	12.234	0.295704	0.000477542
Cg2g007740	0.0396371	0	0.0833446	0.174934	0.103529	0.136372	0.296459	0.0373453
Cg4g019070	0	0	0	0.310654	0.288312	0.295674	0.298213	1.41185e-06
Cg6g025590	36.1679	31.4338	30.3825	89.7071	91.002	146.863	0.299123	0.0155513
Cg2g039240	2.60988	1.92874	1.76147	6.11927	5.99976	8.89963	0.299738	0.00751702
Cg5g000820	2.53327	2.25434	1.57093	8.31328	7.1196	5.75479	0.300106	0.00336622
Cg8g004260	0.800026	0.350703	0.371079	1.94201	1.66712	1.44168	0.3013	0.00464179
Cg7g011940	0.294153	0.293115	0.316873	0	0	0	0.30138	2.61494e-06
Cg8g008540	0.432113	0.0290661	0.12993	0.581328	0.808773	0.566403	0.302125	0.0343554
Cg8g021730	1.3935	1.1792	1.2074	4.00416	4.24416	4.23764	0.302748	9.6952e-06
Cg8g022820	0.0866392	0.0203573	0.0455515	0.143488	0.13585	0.223565	0.303335	0.0265634
Cg1g023430	0.084936	0.40092	0.0894813	0.614325	0.446633	0.828104	0.304562	0.0450208
Cg2g026210	0.309208	0.24873	0.247568	1.03777	1.0138	0.590995	0.30482	0.0139247
Cg8g004280	3.43217	2.83292	2.4152	8.98242	8.54192	10.9372	0.304983	0.00114298
Cg8g009210	0.355463	0.169471	0.470092	1.00638	1.32644	0.917698	0.306113	0.00776899
Cg5g015800	0.0888893	0.050085	0.0560617	0.196003	0.297005	0.142716	0.306794	0.0349426
Cg2g014880	0.739226	0.462262	0.414215	1.81649	2.28624	1.1303	0.308751	0.0263098
Cg6g016170	0	0	0	0.269628	0.253215	0.405357	0.3094	0.00303014
Cg5g009660	16.2693	9.36307	16.1752	50.7912	50.3373	33.9698	0.30946	0.00654227
Cg2g043190	1.84967	1.39539	1.20073	4.36372	4.77575	5.21163	0.309787	0.000447152
Cg2g022700	1.79707	2.90302	1.78012	6.732	7.26853	6.87519	0.310419	0.000289566
Cg2g038130	12.5013	11.9347	11.3317	39.8224	36.7345	38.5986	0.310603	1.02664e-05
Cg9g006620	7.51247	7.31159	5.00741	19.8815	16.8676	26.9725	0.311221	0.00918695
Cg7g010360	3.07976	1.89975	1.63833	5.81027	7.8581	7.5957	0.311222	0.00334454
Cg6g010390	2.3004	1.0052	1.33358	5.80444	5.73495	3.36498	0.311263	0.0184604
CgUng000330	2.62239	1.7863	1.05079	5.95077	5.86397	5.71553	0.311432	0.000934857
Cg2g030260	0.419018	0.359277	0.16046	0	0	0	0.312918	0.0160794
Cg2g033330	0.625929	0.719253	0.633888	1.76713	2.18198	2.36626	0.313374	0.00129604
Cg9g016920	0.0239564	0.112634	0.176371	0.317676	0.350827	0.329698	0.313525	0.00723881
Cg9g014880	11.7181	6.5179	10.2519	34.1385	30.7965	25.6146	0.314611	0.00210413
Cg1g013140	28.4164	16.5231	23.4451	87.217	85.69	43.0687	0.316631	0.0297193
Cg4g018140	0.0815306	0.230823	0.12882	0.271992	0.557066	0.5611	0.317355	0.0398443
Cg2g028410	0.402672	0.468318	0.524114	2.00939	1.54228	0.835631	0.317987	0.0437637
Cg8g020040	0.243532	0.316723	0.118159	0.826438	0.567408	0.730448	0.31936	0.00718778
Cg7g000110	0.0546762	0.0514505	0	0.120993	0.0858739	0.125416	0.319387	0.0254318
Cg2g021640	0	0	0	0.108834	0.409601	0.439929	0.319455	0.0390468
Cg6g020150	0.912261	0.61173	0.410912	1.97454	1.90426	2.1671	0.320036	0.00116165
Cg6g009640	1.56146	1.92489	1.23387	3.95897	4.47155	6.31842	0.320038	0.0108681
Cg1g010130	1.81035	1.92513	1.73599	5.4218	7.1085	4.51739	0.320951	0.00713591
Cg9g029580	0.174738	0.123753	0.138082	0.583579	0.367672	0.400862	0.322882	0.0113826
Cg4g002820	0.192928	0.319128	0.254199	0.591646	0.660542	1.10652	0.324862	0.0326316
Cg2g026810	13.2633	19.3892	12.1112	37.7787	46.9369	52.5708	0.326061	0.00317367
Cg1g008570	3.16577	2.46018	2.23186	7.42302	7.24812	9.41216	0.326276	0.0019487
Cg1g014520	1.082	1.32013	0.52258	2.66141	2.98936	3.30963	0.326404	0.00262065
Cg3g024800	0.127989	0.232936	0.0644179	0.432095	0.350761	0.513217	0.328178	0.0129175
Cg8g001750	0.538872	0.668916	0.586744	1.88946	1.56809	2.00848	0.328306	0.000865915
Cg1g016280	0.0918332	0.0345001	0.0386143	0.182285	0.172628	0.147443	0.328348	0.00604966
Cg2g001370	67.4819	60.6437	73.1676	179.76	202.821	230.144	0.328521	0.000795298
Cg2g036410	21.9052	12.1998	13.8071	48.3306	48.7588	48.3739	0.329376	0.000414509
Cg1g028030	0.0398529	0.0936063	0.0628494	0.219867	0.145735	0.228524	0.330416	0.0122337
Cg1g000830	8.14702	7.89201	6.95066	21.8996	21.3697	26.2435	0.330726	0.000613279
Cg1g008940	0.483679	0.218097	0.223736	1.06715	0.727581	0.998457	0.331346	0.0101279
Cg5g022770	0.741541	0.337973	0.661652	1.96061	1.73864	1.54626	0.331935	0.00245028
Cg9g003500	0.23549	0.467699	0.247724	0.868144	0.794238	1.20036	0.332169	0.0119911
Cg3g011340	0.456188	0.108003	0.421083	1.14842	1.02387	0.784975	0.333171	0.0128778
Cg9g018960	0.0786403	0.0370953	0	0.0874027	0.123944	0.135301	0.333871	0.0459673
Cg3g001000	2.15003	0.899303	1.57635	4.92066	5.01856	3.89539	0.334356	0.00382644
Cg3g003150	3.08292	3.0069	4.7328	10.4447	10.8056	11.0617	0.334941	0.000265525
Cg5g004660	6.1789	6.91595	6.31299	18.6033	17.2902	21.9687	0.335415	0.00081525
Cg3g016500	4.49257	3.21983	2.36759	9.87344	10.1525	9.99483	0.335767	0.000436256
Cg5g017030	0.631141	0.118888	0.132851	0.839313	0.992483	0.796266	0.335943	0.0312098
Cg4g023300	2.08079	1.04513	1.29348	4.66354	4.29552	4.18431	0.336246	0.00107436
Cg9g010680	9.46403	10.8675	7.40612	26.8703	25.1002	30.5018	0.336327	0.000632328
Cg6g014800	0.730085	1.52934	0.714844	2.67903	2.03502	4.12761	0.336393	0.0441769
Cg9g006250	0.534554	0.128673	0.141964	0.615844	1.01075	0.766925	0.336405	0.0395893
Cg5g001620	0.395568	0.676087	1.17921	2.06992	2.99361	1.61817	0.33687	0.0336958
Cg2g026300	0.389727	0.281362	0.220531	1.04006	0.969596	0.636025	0.33701	0.0120524
Cg6g005110	5.61932	4.57685	2.91882	10.4536	12.1324	16.3071	0.337206	0.0108248
Cg1g012410	0	0	0	0.262493	0.244364	0.506308	0.337722	0.016146
Cg7g022420	3.42437	4.2275	4.65035	12.8396	13.5087	9.97612	0.338676	0.00217463
Cg1g000490	82.2156	156.983	94.0435	323.261	297.042	360.276	0.339842	0.00187698
Cg8g009540	3.33933	2.79741	3.38587	8.91547	8.47077	10.5811	0.34049	0.000780781
Cg3g011370	1.3574	1.84208	1.29597	4.43681	5.97787	2.77336	0.340873	0.0369918
Cg5g032590	1.50051	1.56037	1.80949	4.74554	4.65322	4.87612	0.341185	1.06188e-05
Cg9g009370	0.1423	0.402422	0.149821	0.552767	0.746774	0.734461	0.341466	0.0135722
Cg1g006510	0.0811389	0.0475455	0.0532688	0.245308	0.147934	0.139569	0.341497	0.030061
Cg3g013530	4.88365	1.25682	3.44351	10.3662	8.4842	9.21254	0.341517	0.00658812
Cg9g025960	13.7651	19.2499	15.0187	47.3192	43.527	49.3227	0.342684	0.000206331
Cg5g040520	0.419286	0.478931	0.10157	0.878025	1.06608	0.965338	0.343635	0.00787067
Cg2g033320	10.1339	14.7585	13.6465	32.8783	30.395	48.611	0.344453	0.0140976
Cg8g004230	1.86896	1.26526	1.11271	3.97574	3.80091	4.52045	0.34536	0.00106263
Cg3g015030	1.86427	2.87988	2.05329	4.71446	6.46101	8.50486	0.345393	0.0195917
CgUng003900	4.14934	4.02753	1.97841	8.26869	8.3088	12.7888	0.345814	0.0180811
Cg1g025010	0.444418	0.361125	0.363824	1.07891	0.995924	1.30283	0.346206	0.00153343
Cg1g024250	0.0229636	0.0538399	0.0241244	0.101034	0.0957348	0.0921683	0.349308	0.0038585
Cg2g039230	0.504903	0.688611	0.743525	1.45135	2.11337	1.96882	0.350054	0.00494534
Cg5g042470	0.765363	0.241951	0.33662	1.50241	0.944973	1.39021	0.350202	0.0238548
Cg8g023620	1.05953	0.622887	0.660917	2.582	2.35704	1.747	0.350482	0.00716168
Cg2g040260	0.113089	0.184087	0.0881984	0.21645	0.400891	0.481416	0.350737	0.0465317
Cg3g000180	0.272158	0.310772	0.539739	0.898025	1.03456	1.26001	0.351648	0.0068536
Cg2g022550	20.5555	42.393	25.5618	52.756	97.2714	100.827	0.352835	0.0323435
Cg1g021150	1.20459	0.93564	1.52423	3.94858	3.45743	2.97075	0.353141	0.00245828
Cg5g005020	203.538	170.263	164.07	462.375	460.427	600.053	0.353199	0.00235631
Cg2g006010	1.61472	1.42231	0.791883	3.91832	3.48706	3.42771	0.353446	0.00133813
Cg5g001060	0.619718	0.468325	0.286552	1.29374	1.24577	1.34465	0.353898	0.00113616
Cg3g016430	0.548268	0.278686	0.222151	0.938478	1.19747	0.822377	0.354628	0.0131504
Cg2g039310	0.575081	0.183061	0.811752	1.63251	1.024	1.75972	0.355483	0.0313336
Cg9g022830	24.0167	23.5984	25.7002	59.1939	79.8208	67.017	0.355845	0.00185632
Cg3g005000	1.09783	1.2496	0.797305	3.27999	2.70364	2.82234	0.357114	0.00102009
Cg5g007680	1.62152	1.30104	2.52735	3.28166	6.08997	5.87533	0.357442	0.0285209
Cg2g047330	0.162358	0.309111	0.171652	0.64165	0.690828	0.465707	0.35765	0.00982052
Cg3g009230	1.26513	0.483703	0.733094	2.34204	2.61407	1.97537	0.358066	0.00739355
Cg3g017250	1.41947	1.17236	0.814134	3.11056	2.27058	4.11912	0.358513	0.0225302
Cg1g009880	1.91523	1.63702	1.91693	4.64254	4.68213	5.86863	0.359973	0.00142213
Cg4g008540	18.1635	11.1751	8.11463	38.4806	31.3165	34.2109	0.3601	0.00362678
Cg2g043830	10.2216	7.7347	8.22946	25.3564	21.4553	25.7599	0.360827	0.000594697
Cg5g023410	0.303877	0.293759	0.485013	0	0	0	0.360883	0.00437217
Cg9g012560	62.1958	56.568	57.4371	126.865	170.969	188.617	0.362217	0.00497195
Cg2g006510	0.423927	0.627584	0.377005	1.50918	1.31035	1.12191	0.362435	0.00349863
Cg5g001600	0.410212	0.45382	0.311383	1.42448	0.825305	0.976026	0.364378	0.0208688
Cg2g034330	0.582688	0.710632	0.505163	1.29278	1.90596	1.73636	0.364427	0.0055613
Cg2g002750	16.0845	11.6543	10.7654	36.8648	31.1625	37.4352	0.365098	0.000999193
Cg9g022160	4.70296	25.9075	12.1706	33.9205	40.7029	42.4207	0.365512	0.0212388
Cg3g020340	19.5792	12.4741	15.51	51.3449	48.1643	30.6096	0.365537	0.0152731
Cg5g040280	10.3558	5.36872	4.4475	16.4898	22.9049	15.7271	0.365954	0.016341
Cg7g008670	1.77847	0.663821	0.468179	2.83899	2.21759	2.88982	0.366263	0.0220576
Cg8g002850	0.974191	1.33403	1.52214	3.59591	3.80437	3.04723	0.366629	0.00135079
Cg3g014550	16.292	10.915	5.97537	29.9075	23.0938	37.3081	0.36743	0.0198663
Cg2g032040	1.53151	1.19767	1.41604	2.82101	3.80494	4.62719	0.368361	0.0111572
Cg4g014260	0.419212	0.413803	0.451975	1.11617	0.9772	1.39161	0.368722	0.00389813
Cg9g012670	0	0	0	0.244771	0.61536	0.249522	0.369884	0.0394173
Cg2g035630	1.01234	1.18316	0.883661	2.24878	3.19999	2.87064	0.370118	0.0039286
Cg4g012280	0.268613	0.266266	0.577503	0	0	0	0.370794	0.0230127
Cg8g006990	1.45485	1.26124	2.07062	4.10793	4.87514	3.92372	0.370868	0.00205403
Cg9g007350	0.400638	0.236775	0.316778	1.17359	0.527861	0.861691	0.372274	0.049401
Cg3g000440	0.315602	0.538681	0.266493	0	0	0	0.373592	0.0111548
Cg4g013920	2.13117	1.55726	2.13685	6.11787	5.73126	3.71142	0.374362	0.0135669
Cg6g011790	0.278407	0.330458	0.514555	0	0	0	0.374473	0.00639434
Cg8g001290	6.79542	7.69702	7.68444	20.5052	19.4798	19.0712	0.375522	1.90676e-05
Cg1g021420	1.00562	0.875782	0.749587	3.02433	2.23402	1.74039	0.375923	0.0187832
Cg5g040990	0.4676	0.849697	0.562533	1.44453	1.71665	1.83879	0.375968	0.00313916
Cg6g020920	0.211604	0.399517	0.356679	1.13014	0.712104	0.728144	0.376519	0.022617
Cg3g002620	0.419432	0.308296	0.285813	0.997452	0.992409	0.701984	0.376523	0.00618728
Cg5g032970	1.90325	3.13346	3.49763	6.52886	7.70398	8.40706	0.37696	0.00298885
Cg8g018010	6.32826	3.67044	3.8167	12.072	10.6815	13.8901	0.377021	0.00387663
Cg2g003640	0.618057	0.951852	0.738954	2.20759	1.85359	2.06212	0.377062	0.000853178
Cg4g010790	1.04519	1.08405	2.85925	4.08344	3.71939	5.41987	0.377267	0.0255545
Cg6g023500	11.9397	16.8528	13.4296	43.0392	40.9528	27.6554	0.378174	0.0100442
Cg1g012720	0.1836	0.237334	0.144811	0.557731	0.647982	0.289525	0.378365	0.0491677
Cg2g000600	1.72392	1.69091	2.21089	4.77161	5.37516	4.67998	0.37943	0.000369611
Cg4g018220	4.22917	1.79404	3.15148	6.752	8.21672	9.08823	0.381374	0.00717759
Cg4g023710	0.343943	0.415878	0.28424	1.11333	1.02811	0.591691	0.382002	0.0274772
Cg7g019870	20.0403	7.64487	6.43206	24.0199	28.7529	36.5304	0.382038	0.0316303
Cg2g013740	3.59118	1.08545	1.38986	4.65982	4.48079	6.73359	0.38216	0.0378751
Cg5g034520	14.1521	5.76435	4.32585	26.2333	16.2764	20.789	0.382983	0.0363345
Cg3g015870	0.30961	0.515358	0.327219	0	0	0	0.384062	0.00430501
Cg4g005830	0.895242	1.19281	0.837014	2.52904	2.39378	2.68091	0.384688	0.00034849
Cg1g016770	0.576791	0.253891	0.323965	0	0	0	0.384882	0.0171776
Cg1g008140	3.11634	3.01514	4.47812	7.7851	9.82949	9.83757	0.386476	0.00249086
Cg7g003360	4.30695	5.31263	4.5433	11.2214	10.9523	14.4321	0.386903	0.00295918
Cg2g016860	0.724478	0.402333	0.53877	1.23301	1.74803	1.31982	0.387267	0.00890552
Cg9g012270	5.45607	6.49701	4.83248	12.8769	12.9432	17.3041	0.389238	0.00471388
Cg9g020770	0	0	0	0.209035	0.460231	0.499132	0.389466	0.0128069
Cg1g009130	0.123417	0.11607	0.0259622	0.272838	0.180775	0.22647	0.390319	0.0282005
Cg3g021110	63.8863	41.5673	38.3823	96.4741	127.349	144.462	0.390556	0.00983483
Cg2g030490	0.204887	0.41834	0.35948	0.719704	0.895647	0.900821	0.390556	0.00421896
Cg6g006320	0.332874	0.484218	0.354658	0	0	0	0.390583	0.00116748
Cg2g017690	3.5508	3.83046	2.05623	7.47822	6.43097	10.2114	0.391263	0.0175104
Cg9g019310	0.491871	0.292237	0.326786	0.858845	1.0567	0.920407	0.391718	0.00248233
Cg5g025040	2.59439	4.82755	3.9293	6.69706	9.02206	13.2088	0.392397	0.0436324
Cg8g005260	0.985074	1.09424	0.433977	1.94721	2.27098	2.16629	0.393656	0.00461601
Cg5g007780	3.52152	3.85536	1.803	6.8758	5.97519	10.4584	0.393828	0.0355321
Cg5g044960	1.75031	1.04433	2.05234	4.33933	4.75871	3.18155	0.394718	0.0113508
Cg3g009750	0.220528	0.624788	0.557673	0.883946	1.43864	1.21418	0.396687	0.0251817
Cg4g022680	13.6349	16.382	19.179	47.3604	42.6844	33.8776	0.39699	0.00428258
Cg9g007750	0.932093	0.266934	0.315463	1.34017	1.08809	1.37692	0.398007	0.030398
Cg8g018110	5.22954	2.88221	3.21863	9.3236	12.6443	6.46283	0.398526	0.0418635
Cg7g007130	0	0	0	0.564829	0.303808	0.330063	0.399567	0.00855204
Cg4g021060	0.809124	1.18921	1.06087	3.14017	2.63317	1.87222	0.400128	0.0165272
Cg7g006780	21.9503	14.4947	15.4329	38.7724	45.4208	45.3992	0.400316	0.00130161
Cg7g006420	6.06231	8.79212	10.6519	18.1123	24.1873	21.3246	0.40089	0.00448877
Cg1g013600	1.87651	1.99973	2.7753	5.50514	5.70308	5.36865	0.401254	0.000372485
Cg1g019020	14.4461	10.8482	13.8865	30.6971	34.1291	32.8018	0.401327	0.000202359
Cg3g013040	0.600091	0.441813	0.301908	1.09648	1.20159	1.04732	0.401691	0.00237827
Cg5g038910	2.79587	1.80824	1.8254	6.87244	5.46349	3.65762	0.402006	0.0318745
Cg5g041840	365.485	260.706	301.207	779.828	852.289	669.162	0.402992	0.00172293
Cg9g025690	15.4294	9.13576	11.2192	34.8661	21.4272	32.3017	0.403909	0.0175718
Cg1g019950	2.77235	2.5729	3.01236	6.10828	7.68192	6.89753	0.403989	0.000955498
Cg5g005190	0	0	0	0.252653	0.470712	0.488696	0.40402	0.0059823
Cg7g015430	1.26301	1.39546	1.25824	3.93957	3.56754	2.18544	0.404095	0.0228558
Cg8g023450	27.4217	26.7504	23.4221	52.1281	58.7387	81.0778	0.404253	0.0125538
Cg6g005560	0.303877	0.587518	0.323342	0	0	0	0.404912	0.0114534
Cg4g003880	1.52808	0.819756	1.00934	2.97272	2.80993	2.49162	0.405737	0.00299158
Cg3g022760	0.761346	0.5324	0.345133	1.41395	1.66648	0.958706	0.40575	0.0288269
Cg9g011160	2.00351	1.27998	1.17966	3.27691	3.27745	4.40113	0.407389	0.00898133
Cg8g004990	4.64913	2.94846	3.57973	9.37815	9.52293	8.51416	0.407705	0.000772816
Cg9g007680	7.33119	10.4616	9.24251	21.6382	19.4324	25.2283	0.407779	0.00241632
Cg5g036560	4.04154	3.88859	3.21354	7.60415	8.49546	11.16	0.408798	0.00808877
Cg4g010160	30.4113	22.8023	22.3579	55.5591	73.9966	55.1603	0.409123	0.00570239
Cg5g027000	0.238905	0.274723	0.223401	0.704689	0.63912	0.456665	0.409353	0.0094467
Cg2g001360	1.4782	1.58964	2.26972	4.46309	3.88085	4.68423	0.409694	0.00173949
Cg3g012020	33.2216	34.7445	27.7733	73.5709	74.6677	85.3254	0.409906	0.000436643
Cg7g013030	0.185854	0.354743	0.0983514	0.421603	0.495973	0.639776	0.410279	0.0362793
Cg3g004730	0	0	0	0.451678	0.62691	0.156071	0.411553	0.0401212
Cg2g030020	0.382042	0.196402	0.65815	0	0	0	0.412198	0.0371923
Cg2g019040	2.09456	0.674703	0.62918	2.90543	2.95957	2.37924	0.41222	0.0350555
Cg1g029560	3.84332	2.25053	1.72967	7.09073	5.2148	6.64018	0.412944	0.0120856
Cg4g006550	5.72254	7.49215	5.32944	16.5619	11.397	16.9303	0.413109	0.00997564
Cg2g020440	6.79577	7.15447	7.76253	18.2492	18.9522	15.3488	0.413181	0.000833083
Cg4g007900	14.2095	12.0478	12.1784	29.3124	32.6905	30.9956	0.413294	0.000110585
Cg8g022390	49.2242	22.1588	25.3036	66.3851	69.6526	97.6342	0.413771	0.0251683
Cg9g003870	11.6068	6.34922	6.04216	16.8805	18.1767	22.9087	0.414005	0.0116774
Cg5g036480	11.9338	11.0067	14.4092	23.1525	28.2932	38.6798	0.414419	0.0197703
Cg6g002030	114.507	74.3871	198.771	391.297	214.868	328.689	0.41468	0.0450009
Cg4g024060	1.9471	1.90496	2.37594	4.24911	4.48342	6.28248	0.414785	0.0113347
Cg6g020160	14.5966	12.926	10.9709	31.0806	33.1369	28.3723	0.415742	0.000481201
Cg3g019090	0.207982	0.10656	0.377655	0.542214	0.493718	0.628823	0.415795	0.0214457
Cg7g009380	2.55104	2.52876	2.19485	4.96771	4.47159	8.04682	0.416024	0.0388636
Cg2g026110	6.04768	3.17494	2.5699	9.20671	8.43716	10.671	0.416478	0.0118611
Cg8g022530	1.12158	0.533718	0.931595	1.44678	2.55578	2.20602	0.416664	0.0310854
Cg1g005090	1.15869	2.3346	1.71601	4.83367	3.73469	3.93237	0.41672	0.00712625
Cg9g022530	0.462061	0.435855	0.344487	1.1042	1.00096	0.875599	0.416808	0.00151799
Cg7g018290	2.86807	1.69708	0.982901	4.03392	4.33004	4.92167	0.417598	0.013265
Cg2g045570	0.30234	0.230425	0.232453	0.628325	0.530588	0.672244	0.417888	0.00178763
Cg4g017260	32.9868	49.9568	65.7	108.283	131.231	115.23	0.419017	0.00411762
Cg8g024230	3.84217	1.54418	1.03172	5.30773	4.42783	5.53686	0.420239	0.0335124
Cg4g006590	4.1652	4.0114	4.63024	11.0706	11.2969	8.06041	0.420891	0.00517963
Cg3g009220	5.5679	7.05435	6.04599	13.1844	15.5775	15.5912	0.4209	0.000717683
Cg4g003260	1.49537	1.15347	1.16833	2.41521	3.27421	3.36726	0.421476	0.00566031
Cg6g024890	0.40528	0.577005	0.285296	0	0	0	0.422527	0.00753571
Cg2g035980	4.84092	5.48047	4.81731	12.7586	11.7157	11.2692	0.423537	0.000152555
Cg3g017920	34.8966	45.6526	75.2042	124.642	149.371	93.5388	0.423759	0.0248208
Cg4g024550	37.8282	27.469	28.292	76.4359	65.6755	78.5961	0.424042	0.0012324
Cg2g013910	14.7561	15.4019	16.9863	31.8331	32.2111	47.0467	0.424376	0.0134951
Cg9g006410	59.4887	73.5053	78.7495	107.164	177.511	213.981	0.424628	0.0399113
Cg5g009440	1.61675	2.3824	2.07458	4.49656	3.53639	6.25787	0.425009	0.0296377
Cg4g008050	0.0442069	0.100575	0.0397884	0.18026	0.138017	0.11587	0.425133	0.0376946
Cg7g018980	0.489288	0.252061	0.281218	0.792526	0.795731	0.816342	0.425255	0.00357334
Cg2g039610	0.228133	0.506698	0.305285	0.915624	0.693558	0.832468	0.425989	0.011369
Cg9g008070	6.12983	2.61506	2.37714	9.98426	9.86172	6.20735	0.426895	0.0454619
Cg9g014280	0.247993	0.241798	0.177135	0.490711	0.661383	0.409516	0.427076	0.0184121
Cg5g009070	0	0	0	0.388759	0.243488	0.65047	0.427572	0.0229474
Cg2g031130	0.046868	0.0989021	0.086167	0.180447	0.146554	0.214987	0.427938	0.0148564
Cg5g007930	4.50067	3.01016	2.86669	7.15908	8.65982	8.43082	0.427944	0.00272983
Cg5g006330	149.757	125.174	113.967	294.859	284.702	328.757	0.428152	0.000523914
Cg2g028290	0.561014	0.276661	0.55525	0.857537	1.09446	1.29883	0.428483	0.0173667
Cg1g001510	8.23025	5.26124	3.79356	14.2163	10.0093	16.0781	0.42887	0.0258774
Cg8g008510	0	0	0	0.352833	0.571543	0.363333	0.429236	0.00381894
Cg9g001300	0.41351	0.388339	0.207885	0.753282	0.93868	0.659787	0.429354	0.0128189
Cg3g002670	10.1857	10.3244	9.22039	23.0748	20.8294	25.3112	0.429536	0.000601662
Cg1g023670	1.10157	1.33981	0.759309	2.78765	2.43261	2.21596	0.430419	0.00398338
Cg8g005030	31.8887	33.1461	32.1281	72.4045	64.3641	88.7755	0.430793	0.00400451
Cg2g004940	15.6326	9.74039	13.6881	28.199	40.4816	21.9119	0.431174	0.0398618
Cg5g033630	0.396898	0.0948253	0.420309	0.789706	0.636693	0.683165	0.432332	0.0249844
Cg1g012050	5.2679	6.48909	7.49078	16.3712	15.2405	12.8896	0.432522	0.00224485
Cg6g003560	1.72845	1.42424	1.72158	3.2144	4.39973	3.64622	0.43287	0.00411965
Cg5g034730	2.54134	2.84935	2.83526	5.50668	7.03864	6.4475	0.433108	0.00142299
Cg5g001170	1.31908	0.749694	0.820956	2.54463	1.77581	2.34874	0.433296	0.0125071
Cg4g007780	7.05352	5.81124	5.34921	15.1393	15.6048	11.2746	0.433473	0.00561309
Cg1g028040	1.96375	2.28135	1.94899	4.02028	3.96761	6.30091	0.433493	0.0254955
Cg4g005880	10.6056	9.76781	10.1486	28.5946	17.1935	24.5137	0.434157	0.0166037
CgUng003890	25.9327	31.3361	15.4245	60.5817	53.2594	53.5872	0.434176	0.00383768
Cg4g001550	4.42429	2.97923	2.2932	6.29325	8.13239	7.82099	0.435874	0.007823
Cg3g023910	2.32317	3.63611	2.06538	4.63763	5.5549	8.21046	0.436052	0.042373
Cg3g021170	5.43508	7.58826	7.01703	15.8077	15.0656	14.8715	0.438091	0.000262082
Cg1g027830	0.322886	0.228513	0.212562	0.538505	0.509052	0.694412	0.438562	0.00825647
Cg3g023320	4.15051	3.03604	3.90686	9.55233	9.30851	6.42292	0.438756	0.0111534
Cg4g015650	0.291297	0.243916	0.511005	0.896976	0.848479	0.631079	0.440229	0.0187292
Cg6g020720	39.1127	42.3013	36.7279	111.539	100.96	55.3326	0.441105	0.044976
Cg2g045780	1.29723	1.57482	1.97939	2.67614	3.59343	4.71291	0.441744	0.0302398
Cg9g015110	1.07406	0.888926	1.22887	3.18369	2.07948	1.95539	0.442174	0.0289941
Cg5g029620	3.91345	3.7125	2.64415	8.50282	6.50784	8.17147	0.443018	0.00418526
Cg5g007760	5.98113	7.41314	6.12956	13.3977	16.4145	14.1904	0.443697	0.00128
Cg8g022180	2.61472	1.66955	3.1943	5.25938	6.17272	5.3773	0.444904	0.00417823
CgUng007000	2.09038	3.25215	6.86221	10.8892	9.29848	7.22649	0.445198	0.0469032
Cg7g017000	17.2679	18.1618	18.4015	33.8444	42.173	44.8446	0.445394	0.00256917
Cg6g008840	6.19538	4.63381	4.63367	11.4896	13.9564	9.13167	0.447192	0.0127977
Cg8g023990	15.8966	14.0615	14.2791	32.8781	35.987	29.6486	0.449046	0.00070598
Cg4g024800	0.301809	0.405219	0.226682	0.666432	0.811235	0.593364	0.450843	0.00999237
Cg5g028200	3.78343	4.12752	4.0524	6.88183	9.39846	10.2395	0.45111	0.00874545
Cg5g037610	9.57628	7.81767	9.90426	21.9644	22.763	15.7165	0.451629	0.00888979
Cg7g018530	2.17977	2.14879	2.59774	3.77924	5.67299	5.84177	0.452877	0.014601
Cg9g021680	12.1237	12.0505	11.9828	27.0728	27.2649	25.4538	0.453144	1.45847e-05
Cg1g005460	0.399416	0.419726	0.197677	0.726846	0.761769	0.754479	0.453311	0.00467129
Cg5g016320	1.2237	0.915992	1.56592	2.95243	3.3702	1.85081	0.453372	0.0385469
Cg5g037910	0.580136	0.316398	0.59019	0.928785	1.29001	1.05163	0.454597	0.012826
Cg8g018270	13.3803	8.36915	8.18764	21.8913	22.7082	21.1386	0.455399	0.00247359
Cg9g005290	6.7239	8.5154	11.171	14.8836	18.4381	24.5844	0.456088	0.0280093
Cg5g037690	42.9364	31.2464	27.5327	74.4236	78.2003	70.3278	0.456222	0.00144362
Cg5g022010	0.790652	0.8107	0.630837	1.82199	1.57325	1.4944	0.456514	0.00147601
Cg2g028140	7.52591	8.10649	8.61667	19.6054	19.4322	13.8451	0.458544	0.00761667
Cg5g037570	0	0	0	0.472769	0.59103	0.313645	0.459148	0.00464194
Cg1g003260	0.0239094	0.0224824	0.0502928	0.0528414	0.0750288	0.082263	0.460111	0.0403896
Cg9g025560	0.0812349	0.106767	0.0853783	0.214827	0.135654	0.242218	0.461246	0.0318611
Cg4g007830	1.81131	1.55256	1.28701	3.92957	3.19309	2.9439	0.462013	0.00557451
Cg1g007400	7.58596	6.87228	3.87333	12.7387	13.4379	13.3675	0.463573	0.00365133
Cg3g009690	0.513189	0.888264	0.540666	1.66573	1.39439	1.12823	0.463695	0.018961
Cg5g028170	3.19794	3.24088	4.02633	7.4308	8.05611	7.06557	0.464035	0.000521212
Cg5g035530	0.254466	0.239915	0.382763	0.443936	0.686937	0.750513	0.466222	0.0321852
Cg6g003870	2.75006	3.05285	3.44469	6.23343	4.83063	8.74688	0.466793	0.0388805
Cg8g004180	0.291096	0.250931	0.357194	0.643426	0.55829	0.723343	0.467113	0.00384462
Cg2g026550	0.786442	0.544321	0.508176	0.925796	1.3381	1.66949	0.467521	0.0396652
Cg9g006640	0.277807	0.260516	0.221799	0.378854	0.671669	0.573442	0.468066	0.0303193
Cg3g024020	0.397903	0.582929	0.425174	0	0	0	0.468669	0.00124702
Cg2g010910	0.865595	0.639188	0.829733	1.90372	1.77016	1.30283	0.469088	0.0107323
Cg3g013920	0.305953	0.369728	0.252781	0.772181	0.502606	0.701766	0.469738	0.0162382
Cg2g033150	7.08551	4.07586	2.83695	8.59245	8.55136	12.6423	0.469961	0.0468405
Cg5g023990	1.27099	0.626471	0.71675	1.95523	1.62732	1.9638	0.471339	0.0131484
Cg1g017230	37.8278	42.3975	42.6763	79.1217	85.6684	95.8265	0.47158	0.000848278
Cg6g016630	1.79748	1.1878	1.07301	3.46305	2.49025	2.64649	0.471906	0.0158096
Cg7g021370	1.48012	0.653037	1.0402	2.42182	2.07968	2.20717	0.473023	0.0104094
Cg1g017340	2.75909	2.87907	2.75903	7.16342	5.5204	5.04423	0.473667	0.0084253
CgUng005770	22.0627	9.70799	18.6126	27.299	39.2201	39.8422	0.473699	0.027398
Cg6g005050	1.29899	0.708761	0.464594	1.81004	1.74027	1.66857	0.473731	0.0218269
Cg6g011530	1.87064	1.17866	0.93877	3.56695	2.7995	2.04782	0.473965	0.0469862
Cg6g014970	1.33259	1.22018	2.02267	3.35403	3.54152	2.74228	0.474738	0.00835293
Cg1g013710	0	0	0	0.415901	0.65408	0.354715	0.474899	0.00651323
Cg9g022880	27.8753	14.9613	29.6956	43.9624	51.8285	56.9332	0.474923	0.0110649
Cg1g013850	32.6727	31.702	28.2872	48.8778	63.5516	82.678	0.474928	0.0258665
Cg8g010670	8.64662	7.66366	9.04979	15.9452	14.531	22.9076	0.475052	0.0235135
Cg5g009320	49.3462	41.8875	61.3682	102.895	106.339	111.846	0.475277	0.000846393
Cg8g022770	31.0697	37.8757	35.3555	65.7981	95.4662	58.1399	0.475382	0.0293627
Cg2g006990	0.900974	0.941097	0.799677	1.79738	2.44722	1.30545	0.475986	0.043746
Cg4g019830	7.59027	4.22726	4.73473	12.5442	10.5904	11.6101	0.476397	0.00698362
Cg8g017680	0.601377	0.393569	0.357567	0.896435	1.06734	0.869639	0.477344	0.00730182
Cg3g009020	3.41346	3.25872	3.45659	7.74553	7.35824	6.10598	0.477553	0.00176878
Cg1g012560	26.2218	16.9239	13.7953	40.1688	33.5926	45.2127	0.4786	0.014665
Cg7g011130	0.275372	0.591321	0.248149	0.781238	0.780869	0.766959	0.478665	0.0213603
Cg9g004620	0.35781	0.228959	0.506143	0.683258	0.641582	0.958169	0.478716	0.0358916
Cg2g013450	1.36169	1.58552	1.27018	3.3342	2.65153	2.82364	0.478739	0.00245425
Cg5g014920	0.537586	0.490641	0.531212	1.15444	1.00018	1.09881	0.479322	0.000285358
Cg2g013290	79.8393	82.1781	75.849	149.479	205.151	141.434	0.479507	0.0128681
Cg4g004500	2.23203	1.52427	0.889548	3.34868	2.72763	3.61072	0.479595	0.0229297
Cg1g006350	25.4364	23.3249	24.7378	51.451	51.0225	50.6458	0.480012	2.32955e-06
Cg4g020580	1.17326	0.367913	0.713092	1.55704	1.58278	1.55491	0.480169	0.0252434
Cg2g006420	2.84141	3.37108	2.7196	4.55707	7.04559	6.98727	0.48048	0.0188696
Cg8g003380	2.07336	2.47013	2.4069	4.03645	4.49815	5.91226	0.4811	0.0123831
Cg6g025480	146.048	142.266	201.443	383.942	363.82	267.767	0.482268	0.0125102
Cg7g003620	0.272839	0.192369	0.454288	0.70317	0.499259	0.70403	0.482306	0.0332333
Cg6g008370	4.79035	5.72217	5.9541	8.27282	10.5779	15.2703	0.482595	0.0479919
Cg5g001870	5.33539	4.59658	4.77946	9.1822	11.4965	9.79641	0.482736	0.0019432
Cg5g040140	1.9495	0.799024	1.37378	3.63961	2.27574	2.61633	0.483176	0.0494973
Cg5g019400	0.644505	0.834476	0.612531	1.66461	1.55615	1.10277	0.483751	0.0159844
Cg5g022300	4.29035	4.84709	2.55572	6.70452	7.36572	10.0566	0.484654	0.0284601
Cg3g015430	10.4869	9.96232	9.88318	16.5705	21.2219	24.7709	0.484827	0.0107359
Cg3g021770	1.68514	1.11034	0.754681	2.31518	2.13998	2.86111	0.485242	0.0224684
Cg2g044410	13.7546	16.1108	12.8629	22.9148	26.1793	38.7824	0.486231	0.0380195
Cg5g002650	3.4397	3.43772	3.41877	6.85195	7.66339	6.65119	0.486437	0.000304373
Cg9g006630	0.718173	1.00227	0.823835	1.68206	2.02475	1.52248	0.486544	0.00620641
Cg1g006610	6.41672	5.84175	7.19884	12.6123	11.5513	15.817	0.486669	0.00697803
Cg9g021070	1.34849	1.49875	2.08882	3.06223	3.2833	3.79608	0.486714	0.00520853
Cg5g015410	52.4166	78.2375	81.872	128.912	123.943	183.537	0.487007	0.024537
Cg1g015080	0.222021	0.261177	0.350384	0.583521	0.52312	0.604763	0.487075	0.00292781
Cg8g003930	0.26537	0.155714	0.139457	0.456943	0.294303	0.399431	0.48714	0.0335916
CgUng003910	17.2844	21.2756	16.4109	31.8515	30.0272	50.8723	0.487542	0.0478579
Cg8g000380	100.171	68.5057	72.3585	177.719	177.048	139.459	0.487702	0.00633749
Cg3g011380	0.209226	0.70064	0.554189	0	0	0	0.488018	0.0285621
Cg9g028290	0.343803	0.228021	0.255155	0.580247	0.507159	0.603027	0.489211	0.00316246
Cg8g008230	8.06186	4.00333	4.43422	10.4789	9.48558	13.7555	0.489307	0.0345134
Cg9g024010	65.8225	79.692	66.4781	145.137	119.35	168.702	0.489377	0.00786294
Cg8g000800	362.231	155.595	196.641	512.911	486.123	460.697	0.489451	0.0186852
Cg4g005220	3.47154	3.15715	5.08711	8.75472	8.62723	6.42161	0.492187	0.0139646
Cg8g004290	5.70966	7.84377	5.01884	14.274	13.1802	10.21	0.493101	0.0127109
Cg5g008420	0.760164	0.476081	0.450815	1.18267	0.916295	1.31885	0.493608	0.0201424
Cg9g027210	72.8555	100.505	89.1214	166.647	179.89	184.669	0.494125	0.000753987
Cg4g022140	4.15371	7.06752	5.969	9.87839	13.4584	11.4432	0.494256	0.0119147
Cg8g006200	3.70302	3.05956	3.51835	6.48064	7.01915	7.28433	0.494653	0.000325107
Cg1g023540	5.05496	5.0251	4.33261	9.80743	9.57765	9.73862	0.494878	3.71267e-05
Cg1g018740	1.64712	1.32136	0.650648	2.15251	2.46755	2.69222	0.494938	0.0207904
Cg7g001990	0.417823	0.448154	0.360674	0.887462	0.887388	0.701623	0.495322	0.00341149
Cg9g006840	2.5606	1.84684	0.951561	3.09083	3.59063	4.1144	0.496394	0.0303012
Cg2g003970	9.18779	6.71086	7.72838	18.2314	17.6766	11.6865	0.496424	0.0226254
Cg5g039420	1.71807	1.17745	1.84885	3.43493	2.74559	3.36118	0.497225	0.00596201
Cg6g014130	46.5148	39.3634	44.9922	97.2277	60.7806	104.904	0.497772	0.033108
Cg4g007380	4.48045	3.35215	3.84608	6.72647	7.39586	9.33001	0.497975	0.00974691
Cg2g009020	4.70964	5.12152	6.66956	13.126	8.74994	11.2477	0.498155	0.0167425
Cg9g029050	1.41766	1.6216	1.3947	2.78573	3.16962	2.93895	0.498517	0.000362888
Cg5g035090	3.413	3.43162	3.14762	6.23249	6.0058	7.80541	0.498523	0.00427382
Cg1g029370	14.3683	13.8969	12.9061	28.69	28.4278	25.4326	0.498741	0.00025879
Cg3g003520	5.19724	4.75332	8.20964	15.096	11.7804	9.44414	0.499998	0.0369968
Cg7g022000	58.9735	43.6975	45.4714	27.0629	22.9876	24.0043	2.00044	0.00769323
Cg8g003940	122.035	145.773	169.44	71.862	75.9831	70.4633	2.00289	0.00611062
Cg6g020090	13.6299	19.9554	15.4013	7.19507	7.9767	9.16778	2.01263	0.0140113
Cg6g013030	5.4064	4.6378	3.70332	1.96341	2.1823	2.68048	2.01394	0.0126168
Cg3g018650	54.5705	57.0547	52.1451	26.3204	25.7376	29.0846	2.0183	9.59481e-05
Cg1g008250	2.16519	1.44266	2.0232	1.02043	1.21761	0.551799	2.01841	0.0330403
Cg5g008540	92.6397	89.6401	94.6805	46.3996	47.6992	43.0038	2.0201	2.11071e-05
Cg2g042560	1.76419	1.97282	2.0707	1.18674	1.12101	0.561922	2.02382	0.010862
Cg5g022260	3.53377	4.31418	2.5985	1.1156	1.6791	2.36541	2.02446	0.0453959
Cg1g010020	28.9477	37.2247	31.2064	15.0766	13.6378	19.2585	2.02987	0.00530411
Cg2g033780	1.45281	1.39338	1.11194	0.869865	0.642685	0.43463	2.03275	0.0149633
Cg5g041310	16.3279	19.9703	18.1469	7.44876	8.95239	10.3462	2.03553	0.00235016
Cg6g005670	81.4088	59.9927	85.4623	40.1388	39.3624	31.9082	2.03631	0.00986296
Cg7g013670	643.222	676.812	683.4	308.679	318.664	354.089	2.04134	5.18671e-05
Cg2g036710	3.62102	5.04387	3.58332	1.81161	1.67176	2.49541	2.04861	0.0184225
Cg9g004890	28.0028	30.8232	28.3123	10.5478	14.722	17.2331	2.05017	0.00226635
Cg7g019390	44.7769	27.9323	31.374	16.1591	22.354	12.2343	2.05101	0.0398724
Cg6g016120	5.32706	4.69828	4.78108	2.76518	1.86295	2.58496	2.05272	0.00171906
Cg5g004730	1.74474	1.51657	1.84974	1.05072	0.837945	0.601215	2.05273	0.00582808
Cg5g010460	33.8271	58.2264	56.1617	22.2186	21.0147	28.8459	2.05628	0.036164
Cg1g019780	28.4025	28.5854	28.5752	13.8709	13.4324	14.2975	2.05677	5.63751e-07
Cg3g013740	35.3495	35.4464	31.7443	17.6151	14.2078	18.0316	2.05679	0.000515919
Cg1g023390	1.6032	1.54204	1.33602	0.851903	0.560538	0.766163	2.05694	0.00291362
Cg6g002830	99.7924	186.989	137.586	67.6093	65.3584	73.2849	2.05751	0.0455877
Cg4g004810	377.369	382.143	339.842	202.516	168.843	162.865	2.05785	0.000491773
Cg7g015960	2.0219	2.33265	1.83075	0	0	0	2.06177	0.000146946
Cg2g016290	72.145	73.6482	61.1116	29.3255	31.5822	39.3319	2.0641	0.0020359
Cg2g037850	34.8781	30.2263	29.473	15.223	16.4816	14.1009	2.06476	0.000877241
Cg7g021380	1.53308	1.01228	1.52795	0.62484	0.760273	0.586095	2.0664	0.0178566
Cg4g023540	1.57733	2.08226	2.54217	0	0	0	2.06725	0.00176124
Cg5g016490	1.16309	1.39673	1.92843	0.802983	0.770999	0.595238	2.06906	0.0304232
Cg9g028060	6.33823	4.59881	7.98287	3.07664	3.6139	2.45153	2.06954	0.0343574
Cg1g022260	44.7726	31.8327	26.0407	13.8634	15.3055	20.3606	2.07242	0.0394478
Cg2g043070	58.8524	73.8159	72.2664	33.01	36.8269	29.0329	2.07277	0.00254527
Cg5g002920	9.84214	9.84517	10.3006	5.92958	4.44369	4.06559	2.07689	0.000919524
Cg8g022110	0.24169	0.348093	0.25645	0.13854	0.130072	0.13869	2.07765	0.0118737
CgUng021830	11.4804	12.0371	10.8392	2.50402	8.03227	5.99987	2.07767	0.0228037
Cg5g010580	10.8451	8.43221	9.76115	5.03804	4.63096	4.28949	2.08034	0.00233747
Cg2g009580	6.99586	8.95623	7.66819	3.97328	2.85649	4.51925	2.08126	0.00562902
CgUng001950	4.05863	6.84673	7.15377	2.29437	2.88109	3.4926	2.08341	0.039952
Cg5g022720	0.875948	0.822429	0.584275	0.427007	0.281346	0.386364	2.08515	0.0164587
Cg3g005320	0	0	0	2.85946	2.57902	0.817122	2.0852	0.0310143
Cg7g020340	15.0515	22.686	19.4951	7.98688	9.26985	10.1597	2.08753	0.0124696
Cg1g019680	22.5766	27.664	21.8958	11.684	10.3138	12.5073	2.0906	0.00288593
Cg4g015240	1.77654	1.99934	1.15115	0.615586	0.863502	0.87656	2.09158	0.032843
Cg6g025130	37.7315	61.5836	65.6664	30.7545	22.1177	26.0064	2.09159	0.0339514
Cg4g012110	125.199	110.799	113.662	55.621	53.1815	58.1578	2.09427	0.000192901
Cg4g019650	66.4185	62.8948	72.3245	35.5204	32.989	27.7504	2.09472	0.000603599
Cg5g035780	5.93572	10.1349	9.08016	3.6674	3.90588	4.42931	2.09545	0.0267576
Cg5g038980	16.0573	24.1349	22.2525	10.6464	10.482	8.6355	2.098	0.0124833
Cg5g017900	6.28061	5.39257	3.69364	2.86511	2.2588	2.18927	2.10125	0.027182
Cg5g006060	2.25004	3.32535	3.35845	1.16418	1.20424	1.87781	2.10395	0.022324
Cg7g007290	705.235	969.016	854.707	414.191	370.089	417.499	2.10435	0.00474189
Cg4g002630	4.05482	3.77698	5.08564	1.97364	1.19101	2.96141	2.1086	0.0251303
Cg5g033100	12.2668	13.2283	12.0917	5.09945	5.49874	7.19903	2.11195	0.000849852
Cg7g021060	1.55254	1.0796	1.07591	0.636088	0.601273	0.51549	2.11544	0.015913
Cg2g035570	5.82293	3.26817	4.06826	2.24968	2.40182	1.56086	2.11825	0.0439706
Cg2g039930	6.22909	8.46368	9.62635	3.51475	3.29974	4.6451	2.12216	0.0165857
Cg5g005920	10.5111	11.2675	12.4637	5.16942	4.79541	6.17014	2.12224	0.00100039
Cg5g001040	35.6698	39.6952	32.4286	17.4679	18.0253	15.2549	2.12409	0.00110277
CgUng009080	7.4982	7.56765	5.87328	3.20543	3.55017	3.09905	2.1248	0.00292107
Cg6g020070	17.3464	11.7802	12.3266	5.88911	6.6103	6.96672	2.1295	0.015188
Cg4g018910	5.43902	4.74917	4.78546	2.34137	2.44527	2.23771	2.13168	0.000335367
Cg4g001240	0	0	0	2.13165	1.86835	2.40363	2.13454	0.000159201
Cg8g019250	4.50861	3.08087	3.33462	2.02057	1.84838	1.23999	2.13823	0.017826
Cg9g021530	0.805502	1.10258	0.610484	0.348813	0.344242	0.484581	2.13866	0.0409818
Cg7g012080	8.94266	11.5396	9.08569	2.9141	4.08665	6.81408	2.14031	0.021354
Cg2g003330	19.9844	18.8277	14.6608	8.11271	8.55352	8.31456	2.14056	0.00424145
CgUng005460	173.453	208.95	149.544	90.6817	69.6137	87.6218	2.14566	0.00685316
Cg5g008950	12.1036	11.8456	14.092	5.45748	6.86067	5.38953	2.14829	0.00137976
Cg5g044910	82.1616	54.2913	79.8813	38.8881	28.3837	33.3893	2.14913	0.0150175
Cg9g025230	2887.47	1871	2256.76	906.108	976.461	1381.15	2.14946	0.0195041
Cg5g041210	11.9233	9.62622	11.4012	5.56958	5.7277	3.97513	2.15753	0.00272693
Cg9g018640	0.534214	0.655117	0.732805	0.410555	0.267197	0.213103	2.15763	0.0140761
Cg8g000960	2.25451	2.73271	1.39728	1.04532	0.950787	0.958636	2.16076	0.0433385
Cg2g022370	4.41378	8.63049	7.04577	3.1452	3.03097	3.12078	2.16093	0.0430503
Cg2g038260	10.6235	12.1718	13.977	5.87819	6.8897	4.23048	2.16328	0.00603705
Cg5g044210	24.1902	17.3914	21.5104	8.1507	10.0711	10.9344	2.16393	0.00616141
Cg6g012270	0.482084	0.605478	0.744194	0.284992	0.303287	0.25803	2.16441	0.0129001
Cg2g043340	1.19165	1.44481	0.908655	0.743291	0.210335	0.683547	2.16539	0.0499039
Cg1g027730	6.44977	5.81157	8.19385	3.03602	3.56472	2.82935	2.16914	0.0078521
Cg1g024480	18.53	20.2171	21.1688	7.84246	9.44431	10.2973	2.17212	0.000517491
Cg5g013090	170.552	118.254	127.995	59.8223	65.7239	66.064	2.17525	0.00974895
Cg5g029210	8.13775	10.5742	10.6952	4.08265	3.74529	5.68391	2.1764	0.00666587
Cg5g039860	47.0791	66.9828	64.5693	22.7881	24.3779	34.8824	2.17714	0.0117613
Cg2g039010	27.1333	20.5654	23.6789	10.5942	12.0073	10.1687	2.17813	0.00287215
Cg9g008200	40.7114	31.5394	40.4785	15.4844	16.324	19.7515	2.18638	0.00344409
Cg3g013790	20.1179	23.0654	18.1091	6.87391	8.51979	12.6275	2.18736	0.00770339
Cg9g023500	14.369	14.0151	11.7349	5.56584	5.00326	7.71752	2.1939	0.00338487
Cg5g042700	59.5046	61.0972	64.755	30.4623	30.0795	23.9138	2.19472	0.000215544
Cg8g011150	5.61068	4.80829	7.1395	3.60684	3.2965	1.07672	2.20029	0.0383617
Cg5g010320	13.2381	12.9535	12.1321	4.49006	5.20699	7.70951	2.20168	0.00249068
Cg4g023910	8.00911	8.28742	10.5953	4.62397	3.75328	3.82729	2.20343	0.00481795
Cg9g022790	17.9581	19.3607	14.4985	7.62561	7.13708	8.74374	2.20439	0.00343353
Cg3g014980	3.45652	3.24564	3.83299	1.80982	1.49758	1.46668	2.20674	0.000706707
Cg9g028110	4.95318	3.82417	3.74746	1.77959	1.86162	2.02258	2.21138	0.00447311
Cg9g002150	61.3416	55.8576	64.5239	30.7483	26.4902	24.7845	2.21551	0.000423935
Cg4g010230	54.6638	51.595	59.3687	23.8492	17.3966	33.5037	2.21577	0.00431758
Cg1g021320	23.8201	30.0602	26.9558	13.8751	11.9911	10.5935	2.21714	0.00190941
Cg6g005660	15.3401	13.8778	17.8944	7.3041	6.75425	7.17243	2.21906	0.00189353
Cg1g016760	5.69577	8.13934	6.53423	2.79353	2.24899	4.13544	2.21938	0.0148612
Cg2g036780	2.96182	3.79718	3.11877	1.5018	1.4533	1.49314	2.2206	0.00213597
Cg5g015650	1.62828	2.10303	2.52983	0.734759	1.10594	0.975188	2.22351	0.015221
Cg5g000770	3.8381	2.35802	3.02124	1.21278	1.12047	1.79668	2.23184	0.0237713
Cg5g033240	16.6918	21.1519	20.9387	9.80436	9.04867	7.46929	2.23318	0.00253589
Cg8g020260	257.774	198.289	317.388	115.704	121.138	109.435	2.23362	0.0145923
Cg5g043880	23.4478	28.4572	34.6719	13.377	12.9287	12.445	2.2342	0.00807879
Cg9g010410	6.30663	3.45383	4.37704	2.03311	2.14458	2.14176	2.23714	0.0362976
Cg5g044850	5.60289	5.84854	7.42387	2.61433	3.39847	2.41854	2.23871	0.00567884
Cg5g030800	70.6377	86.3251	86.5609	37.2348	35.0839	36.3691	2.24058	0.00106441
Cg3g006980	35.0649	29.9405	30.3225	13.2969	15.5537	13.6574	2.24259	0.000599938
Cg3g010070	1.49561	1.21871	0.772081	0.410063	0.615995	0.528259	2.24304	0.0423872
Cg5g044590	21.2128	19.6127	18.2792	7.24886	7.86474	11.2135	2.24501	0.00186667
Cg6g015310	27.4566	19.3278	22.1349	12.38	12.3294	5.96078	2.24711	0.0163023
Cg5g044180	17.2127	20.7082	24.6533	8.52135	10.5587	8.73582	2.24959	0.00668674
Cg2g009690	122.522	152.511	165.404	64.9538	70.4798	60.1861	2.2515	0.00333124
Cg6g010200	5.88598	10.6456	9.37858	3.68813	3.57469	4.23509	2.25347	0.0287955
Cg1g017260	11.9742	19.7713	13.5769	6.8359	5.37137	7.8399	2.26079	0.0274533
Cg2g035110	39.3361	46.5233	44.2697	21.6245	18.2318	17.6722	2.26199	0.000594445
Cg2g012150	62.3476	54.1323	65.0245	20.5278	29.2254	30.442	2.26328	0.00172419
Cg2g023200	4.85376	3.95325	3.24245	1.19591	1.33804	2.78665	2.26468	0.0313102
Cg6g014900	151.336	98.6387	106.781	41.9943	48.6209	66.5813	2.26949	0.0207283
Cg2g040220	25.6941	36.8743	30.3287	12.328	11.5963	17.0084	2.26951	0.00908195
Cg2g034400	21.3942	22.4889	18.7858	9.42081	8.15946	9.93926	2.27725	0.000654823
Cg2g001610	33.9701	28.5251	46.1925	13.8821	14.1339	19.6606	2.27969	0.0215436
Cg2g016540	0.586388	0.632585	0.661859	0.326177	0.35234	0.144129	2.28632	0.00694845
Cg8g022210	2.06227	1.43221	1.52807	0.828535	0.612746	0.752547	2.2894	0.0101949
Cg7g011300	125.46	163.255	135.418	66.5505	66.1829	52.4834	2.28993	0.0028626
Cg9g010980	1149.83	1113.66	1423.8	600.211	539.767	470.243	2.28993	0.00272687
Cg7g016000	0.989856	1.52382	1.7704	0.58976	0.6205	0.660365	2.29018	0.0253831
Cg2g000420	6.09053	5.77067	5.46059	2.23479	2.5404	2.78678	2.29065	0.0001771
Cg4g023650	1.60832	1.13314	0.996493	0.598051	0.496202	0.5373	2.29104	0.0201286
Cg2g043710	8.49801	6.26336	9.69183	4.24759	4.26976	2.14763	2.29285	0.0200053
Cg2g021170	8.21651	9.83607	9.77935	4.25259	3.52848	4.31908	2.30013	0.000873688
Cg4g019640	166.45	190.746	189.634	80.8818	77.8547	78.4583	2.3054	0.000205487
Cg3g018780	110.927	109.024	126.53	40.3471	48.2318	61.3239	2.31137	0.00136491
Cg6g007740	8.90187	11.3772	12.4411	3.98188	3.52434	6.57377	2.32388	0.0117567
Cg2g041570	3.32829	3.02071	2.39797	1.10803	1.52632	1.12822	2.32473	0.0055593
Cg1g017210	1.25206	1.30378	0.971101	0.62106	0.552897	0.340117	2.32944	0.00736851
Cg1g006750	20.9153	31.8018	24.2315	11.868	9.68717	11.4622	2.33055	0.0112441
Cg1g020530	1.02892	0.653623	0.544133	0.290959	0.365327	0.295144	2.34035	0.0460449
Cg5g044570	16.8806	10.0409	11.3807	5.08334	4.93409	6.33257	2.34264	0.0267612
Cg9g025340	27.5754	41.5708	38.9325	18.4387	17.5998	10.0472	2.34517	0.0150022
Cg9g011080	1.63173	1.27566	1.71722	0.750387	0.580834	0.635595	2.35132	0.00355409
Cg1g006170	0.331611	0.250138	0.230813	0.0749017	0.0687878	0.201334	2.35509	0.0426145
Cg6g013650	0.169161	0.223163	0.142459	0.0750493	0.0354915	0.116412	2.35636	0.036899
Cg1g027920	13.2162	15.7386	17.3318	5.34271	7.38543	6.86392	2.36252	0.00271202
Cg5g043290	24.8616	27.9305	26.7526	12.1956	10.8831	10.5797	2.36329	0.000116196
Cg5g039590	12.7673	13.3689	12.48	5.45379	5.78252	4.98207	2.38101	2.85828e-05
Cg4g003990	1.25923	0.722147	1.23214	0.350629	0.378657	0.619029	2.38336	0.0329303
Cg8g022060	104.286	93.1009	114.412	42.4847	43.1369	44.5593	2.39512	0.000610528
Cg2g009840	0.217685	0.361596	0.263998	0.16609	0.0699162	0.11522	2.40096	0.031824
Cg3g013480	2492.78	3311.89	2992.36	1153.93	1404.93	1101.9	2.40306	0.00260161
Cg2g020510	1298.1	1419.56	1208.63	669.627	544.846	417.501	2.40585	0.00129507
Cg6g020670	78.9394	96.7276	98.6934	32.0658	32.1295	49.603	2.41094	0.00335743
Cg5g023940	0.779354	1.05471	0.818846	0.351495	0.426273	0.322334	2.41151	0.00478704
Cg7g009820	0.213681	0.135317	0.225707	0.0801227	0.0755445	0.0817167	2.42099	0.0166881
Cg4g001250	0	0	0	2.00863	2.10854	3.15446	2.42388	0.00270791
Cg3g012880	40.4273	38.4529	37.2191	16.1886	15.9771	15.6849	2.42629	1.77097e-05
Cg2g019790	9.39473	8.97215	5.52936	2.50164	3.3355	3.99162	2.43126	0.0224948
Cg2g022830	119.265	72.3493	75.8872	33.2227	36.6706	40.1225	2.43148	0.0260462
Cg6g007900	23.2009	31.1851	29.1256	10.4293	11.8968	11.9204	2.43854	0.00255251
Cg5g030590	2.14266	2.32827	2.33253	0.886979	1.0675	0.833076	2.44065	0.000144585
Cg2g015780	2.21309	1.94969	3.17061	0	0	0	2.44446	0.00274651
CgUng003360	8.22587	10.5114	10.8953	4.61521	4.69244	2.79751	2.44793	0.00490258
Cg2g018540	16.1495	26.5243	22.9532	8.64767	8.19231	9.92103	2.45234	0.013727
Cg4g013420	0.921841	0.923893	0.970047	0.625703	0.249264	0.272846	2.45317	0.0105827
Cg4g014240	0.517924	0.519675	0.493516	0.318028	0.125556	0.179563	2.45707	0.00640993
Cg3g010340	6.21006	8.91946	6.91426	3.19032	2.84221	2.89337	2.46964	0.00592569
Cg3g024180	109.44	91.544	109.802	50.6386	48.3339	26.6387	2.47419	0.00316812
Cg3g013600	127.45	164.865	163.092	58.5668	64.4801	60.9317	2.47533	0.00182359
Cg5g036330	1.69885	1.66712	2.15213	0.775474	0.819734	0.633557	2.47586	0.00274798
Cg5g005620	1.95489	2.02227	2.13324	1.02631	0.460161	0.980883	2.4765	0.00301186
Cg2g041940	1.96898	2.81358	3.49935	1.12221	1.35055	0.861917	2.48357	0.0238
Cg1g009970	49.2278	47.3513	42.4926	16.1492	14.3604	25.3626	2.4891	0.0021789
Cg1g029160	5.2409	4.80478	3.67569	1.45688	1.82893	2.21936	2.49245	0.00604358
Cg6g005190	31.1748	43.1703	40.4966	12.7962	12.3605	20.8951	2.49375	0.00742036
Cg4g005770	25.8287	27.1849	19.9681	9.63067	8.83611	10.7804	2.49534	0.00309791
Cg3g022660	18.1625	21.8672	21.3818	8.07197	8.15777	8.33638	2.49985	0.000458052
Cg3g018930	21.8725	43.268	41.7215	18.6832	13.81	10.2066	2.50263	0.0430521
Cg9g027620	4.512	4.36283	5.22834	2.12781	1.89	1.5991	2.51084	0.000778503
Cg6g013670	3.07561	2.36244	3.37829	1.59416	1.26237	0.651834	2.51295	0.0123324
Cg7g016960	0.195756	0.153679	0.103023	0.0361704	0.068428	0.0748403	2.52152	0.0362212
Cg5g014140	340.631	433.929	435.34	141.995	145.515	191.282	2.52698	0.00226712
Cg5g013480	687.721	800.401	855.315	305.982	300.977	320.251	2.52741	0.000683824
Cg3g010660	1.24805	0.844653	1.69311	0.465885	0.690961	0.340886	2.5277	0.0453826
Cg3g013100	34.5566	32.6092	26.2105	15.7542	10.7161	10.4352	2.53015	0.00352735
Cg6g014700	30.0323	52.0749	43.2255	16.2575	15.6677	17.4087	2.5405	0.0169153
Cg7g020430	491.79	571.3	524.436	162.861	179.521	281.262	2.54556	0.00180844
Cg2g001810	7.02807	5.27175	6.94654	2.58017	2.2314	2.71199	2.55815	0.00269581
Cg5g039240	9.71108	10.0566	9.37301	3.9038	4.05994	3.41575	2.56081	2.82313e-05
Cg6g005790	65.815	43.9003	42.4987	14.4214	19.5252	25.4789	2.56143	0.0195543
Cg4g017750	2.37416	1.49898	2.03949	0.607909	0.483351	1.19833	2.5824	0.0231139
Cg1g020430	9.77135	9.33146	9.97169	3.80167	2.96559	4.48395	2.58412	0.000241015
Cg5g044280	13.083	20.8543	14.2912	5.7829	6.21381	6.65689	2.58548	0.0153357
Cg2g015230	27.2631	15.9145	16.3901	6.3688	11.267	5.39216	2.58676	0.0419404
Cg6g023810	33.4553	40.6707	47.6705	17.094	18.3808	11.2612	2.60605	0.00577379
Cg3g022910	0.18112	0.340337	0.275053	0.0888314	0.147193	0.0692614	2.60906	0.0341498
Cg2g022280	0.823225	0.629435	1.00633	0.274535	0.579942	0.0878232	2.60956	0.048411
Cg5g041100	11.2561	10.2811	10.0209	3.62297	4.19776	4.26124	2.612	0.00010938
Cg5g021540	9.00923	12.4741	10.5056	3.9344	4.09891	4.20525	2.61378	0.00282239
Cg4g023740	10.8731	15.4421	18.8478	5.35262	7.08977	4.81503	2.61702	0.0181536
Cg8g020250	31.3835	47.1546	48.8264	18.0007	19.2828	11.351	2.61881	0.0124565
Cg4g021540	15.8954	19.4195	21.8947	7.94613	7.54121	6.32252	2.62311	0.00284518
Cg1g013930	5.54061	6.65574	6.59282	1.69599	2.33713	3.08471	2.63973	0.00197051
Cg1g014500	97.3752	169.221	149.237	49.2575	55.8759	52.2701	2.64183	0.0160288
Cg3g011940	0.378475	0.276093	0.264358	0.0696454	0.109262	0.168358	2.64618	0.0145767
Cg9g022960	5.23626	5.35735	6.17482	2.78306	2.54878	1.00445	2.64641	0.00529046
Cg8g007020	38.7562	61.2956	43.5373	15.9841	14.4775	23.5182	2.66005	0.015685
Cg2g002360	0.573959	0.417419	0.3468	0.126398	0.194579	0.181008	2.66577	0.0165943
Cg3g020880	1.81786	1.07523	1.68878	0.751664	0.598595	0.367946	2.66666	0.0200075
Cg3g015670	2.38742	2.91465	1.91328	0.705005	1.31501	0.68532	2.66708	0.0133797
Cg9g011430	1.69855	1.03979	1.34425	0.315773	0.797403	0.415855	2.67005	0.0239795
Cg4g001490	2.8082	2.7907	2.41745	0	0	0	2.67212	3.05709e-05
Cg4g015430	10.2632	20.128	19.5307	6.41372	6.52227	5.71313	2.6769	0.0312545
Cg5g009290	1.30132	2.11048	2.49381	0.857231	1.00907	0.336998	2.68035	0.0384543
Cg6g018650	0.408368	0.393409	0.433907	0.156973	0.147186	0.156239	2.68395	2.96961e-05
Cg3g002440	10.7132	11.6217	12.5125	4.57936	4.55392	3.84193	2.68569	0.000219633
Cg7g022190	371.365	660.194	680.027	211.107	207.934	215.937	2.6955	0.0228222
Cg5g034110	3.99131	3.76627	3.69449	1.52406	1.10172	1.61851	2.69823	0.000191504
Cg2g027240	526.632	779.116	804.103	277.71	266.214	237.799	2.69898	0.00775322
Cg7g010610	3.24908	3.61948	5.10979	1.78831	1.17948	1.45475	2.70848	0.0133588
Cg1g010830	3.2516	3.42386	3.82099	1.64181	1.59663	0.628877	2.71414	0.0039845
Cg5g021500	12.7438	25.9027	23.2612	7.9476	8.28523	6.55451	2.71676	0.03238
Cg9g012740	37.2061	43.9461	37.1294	16.359	14.5085	12.6607	2.71736	0.000568402
CgUng003040	69.7999	70.5759	65.4436	24.1524	25.3169	26.0392	2.72578	1.35836e-05
Cg6g003030	30.8313	46.3384	41.1563	13.5094	13.9129	15.7863	2.73848	0.00558092
Cg2g017890	0.721425	1.40783	1.12436	0.354682	0.30769	0.520954	2.74955	0.0300533
Cg2g024070	11.0014	12.8434	16.4893	4.32861	4.65588	5.67954	2.75055	0.00676683
Cg6g019280	24.2135	23.3362	23.619	7.40165	8.13033	10.308	2.75421	7.72462e-05
Cg2g034410	1.656	0.89654	1.62246	0.794702	0.312524	0.40708	2.75704	0.0370813
Cg6g002810	405.068	377.732	366.918	137.919	153.498	124.933	2.76142	6.38292e-05
Cg2g018720	3.09538	3.53231	5.67519	1.84538	1.24028	1.36215	2.76605	0.0329074
Cg6g018680	13.1632	11.4941	10.5599	5.17067	4.88678	2.66446	2.76823	0.00241176
Cg9g008290	0.817789	0.863905	0.811288	0.160926	0.405404	0.331082	2.77797	0.0020087
Cg3g004890	4.86164	4.87143	4.76594	2.06046	1.74154	1.39417	2.79033	9.19949e-05
Cg9g002760	6.51113	8.55812	8.29053	1.28508	2.62007	4.43947	2.79938	0.0109934
Cg6g000960	17.5627	16.9151	15.4865	5.43161	5.83879	6.42575	2.82346	9.21606e-05
Cg9g014370	22.7402	23.1093	32.2009	8.13537	10.1496	9.32286	2.82711	0.00592461
Cg4g001690	4.22422	3.09581	3.71584	1.077	1.55799	1.24823	2.84194	0.0025682
Cg2g032240	2.39276	4.06782	3.69553	1.03292	1.4332	1.10486	2.84407	0.0136878
Cg1g014790	0.512058	0.364122	0.463875	0.153844	0.161925	0.152994	2.8587	0.00265073
Cg4g002160	1.57742	1.2965	1.04521	0.484552	0.45793	0.428355	2.85893	0.00534403
Cg2g037760	15.6193	19.1271	17.0996	4.534	4.72413	8.85803	2.86186	0.00294734
Cg8g001840	1385.01	2042.56	2399.24	755.501	826.605	448.768	2.86911	0.0165641
Cg2g020460	11.9582	16.5922	14.0036	4.74625	5.07155	4.88821	2.89365	0.00230556
Cg9g027570	8.17921	6.51624	8.80636	2.20843	1.96572	3.94722	2.89382	0.00518864
Cg3g021630	4.27251	4.92853	2.66803	1.22005	0.9525	1.92844	2.8942	0.0240527
Cg5g001210	208.27	254.995	226.124	67.67	71.5841	98.5245	2.89929	0.00084151
Cg2g041230	34.0109	31.2322	21.1033	10.1655	10.7106	8.90339	2.89953	0.00888472
Cg9g026970	4.32975	3.96283	3.75982	1.44213	1.5865	1.11125	2.91129	0.000268587
Cg7g006080	8.87591	9.67516	10.7017	2.90093	3.48484	3.64694	2.91574	0.00036908
Cg3g018530	263.894	308.192	292.566	96.3113	87.9078	111.491	2.92399	0.000207775
Cg1g007620	0.452397	0.6098	0.45494	0.325516	0.123295	0.0676728	2.93743	0.0238769
Cg8g009390	0.672983	0.638725	0.639542	0.151181	0.356475	0.154414	2.9472	0.00335466
Cg7g010140	1.50906	2.08073	1.64943	0	1.18952	0.579482	2.96168	0.0394863
Cg7g006540	122.071	194.357	164.929	49.1235	52.0407	60.9696	2.96889	0.00749754
Cg5g039110	0.252498	0.32069	0.267023	0	0.0896097	0.193141	2.97156	0.0354806
Cg7g013420	0.516011	0.586833	0.495937	0.132813	0.228822	0.176263	2.97228	0.00082985
Cg2g033040	1.43363	1.5952	1.35702	0.580873	0.399891	0.493256	2.97543	0.000375903
Cg2g041190	2.03387	3.38858	3.18715	1.51972	0.52147	0.848448	2.97947	0.0206948
Cg6g006730	0.588257	0.42769	0.534462	0.295787	0.223939	0	2.98313	0.0270652
Cg1g017700	16.3037	38.2705	31.2994	10.0566	8.37219	10.2045	2.99908	0.0427251
CgUng020320	2.91188	2.02562	2.33564	0.923055	0.982104	0.516877	3.0029	0.00559395
Cg1g028010	1.36244	1.48767	1.81513	0.198985	0.372064	0.977564	3.01253	0.0187626
Cg5g003500	6.19408	3.5747	5.0413	2.18213	1.31148	1.38256	3.03724	0.0148582
Cg2g046330	28.2396	63.9389	56.2135	14.6955	11.511	22.5493	3.04358	0.0427482
Cg7g003830	10.151	18.9131	14.6176	5.26451	3.38187	5.6863	3.0477	0.0203998
Cg4g003820	4.89068	7.5903	6.83066	3.11827	1.7702	1.4278	3.05744	0.0105346
Cg1g015440	1.3693	1.16399	0.913563	0.648761	0.229368	0.248048	3.06067	0.0151892
Cg8g004680	11.033	10.3745	10.386	2.60515	2.26362	5.50663	3.06432	0.00245775
Cg7g000030	2.87472	2.16376	2.17726	0.75041	1.08728	0.515225	3.06672	0.00487305
Cg5g010750	0.728545	0.921268	0.927687	0.291352	0.345103	0.202538	3.07214	0.00170515
Cg1g019810	1.94659	2.85712	3.47036	0.708225	1.16701	0.81676	3.07358	0.0159719
Cg6g006000	1.7534	2.58404	2.07255	0.80907	0.539764	0.735804	3.07487	0.00481623
Cg9g005800	6.32894	7.47205	6.69055	0.904237	2.89655	2.84944	3.08133	0.00333793
Cg7g013770	3.72429	6.20634	6.19796	1.86979	1.53516	1.82544	3.08363	0.0120325
Cg7g002040	10.9561	17.4333	15.4021	4.67029	4.60777	4.87347	3.09447	0.00669285
Cg7g023710	7.49326	8.20466	4.64997	2.05673	2.6771	1.84152	3.09457	0.0146193
Cg5g019240	3.96222	4.13543	1.2417	0	0	0	3.11312	0.0293162
Cg7g015350	13.0963	16.8559	12.8847	5.27654	4.24789	4.23511	3.11325	0.00191266
Cg7g019610	6.94593	7.17709	10.5801	3.28607	3.14604	1.50248	3.11335	0.0128787
Cg9g017450	120.107	206.902	172.547	46.6079	41.8738	71.945	3.11392	0.0136829
Cg9g025220	80.032	136.893	85.4678	33.9275	24.2783	38.6182	3.12312	0.0211331
Cg3g008240	1.12061	1.53316	1.17966	0.225992	0.249371	0.748393	3.13251	0.0151874
Cg4g009810	4.18248	3.78618	3.31628	1.00781	0.861763	1.73104	3.13417	0.00222296
Cg8g005770	0	0	0	3.19778	2.91081	3.34603	3.15154	1.6022e-05
Cg4g016560	2.79247	3.76303	4.906	2.14198	0	1.45801	3.18376	0.040644
Cg2g000810	22.1606	18.1183	19.4765	6.56805	6.72414	5.44948	3.18837	0.000401482
Cg6g012700	6.7171	9.85949	5.0242	1.96006	2.28376	2.53092	3.18843	0.025696
Cg8g008680	1.87383	2.03605	2.97071	0.58382	0.690658	0.877792	3.1969	0.0110582
Cg4g009930	15.2881	15.5797	16.788	4.09707	3.18766	7.5781	3.20637	0.00150991
Cg3g014770	5.61769	7.09711	4.44608	1.38612	2.46721	1.47397	3.22131	0.00940306
Cg2g027220	14.9779	20.0032	17.5013	5.51871	5.09982	5.65318	3.22538	0.00116879
Cg9g005610	4.53301	2.37123	2.72782	0.804031	0.680178	1.48552	3.24341	0.0359261
Cg1g017180	1.49126	1.77328	1.01411	0.321853	0.608106	0.386262	3.25071	0.0142537
Cg9g022340	22.394	24.9534	31.2641	9.08966	7.62216	7.43936	3.25498	0.00250326
Cg5g012660	5.32073	4.94866	3.13706	1.53531	1.63808	0.935749	3.26259	0.0119664
Cg9g011720	0.564126	0.793808	0.794776	0.282186	0.200518	0.176434	3.26595	0.00390878
Cg2g033710	0.255981	0.109396	0.220262	0.0771272	0.0486746	0.0533773	3.26846	0.0395187
Cg5g001690	0.213958	0.368367	0.356097	0.117948	0.167556	0	3.2869	0.0361741
Cg5g001770	6.85666	10.7424	5.73645	2.70832	1.9205	2.44674	3.29804	0.0241805
Cg2g013780	97.8985	148.249	130.942	25.4122	28.5505	60.0809	3.30654	0.00896847
Cg7g014560	2.19484	2.95595	1.47917	0.340361	0.746978	0.915856	3.30969	0.0283638
Cg2g033000	0.995096	1.24755	1.39541	0.261792	0.34694	0.489104	3.31384	0.00324123
Cg7g006770	15.1383	13.2967	14.9539	3.61194	4.46542	4.99141	3.32004	0.000141631
Cg4g005840	1.02045	1.25161	0.726544	0.417155	0.154611	0.320877	3.35924	0.0145558
Cg5g013460	0	0	0	3.54343	2.52599	4.01672	3.36205	0.001573
Cg2g041930	16.2502	14.1468	12.3313	4.67983	5.35575	2.65239	3.36762	0.00198686
CgUng017650	0.255698	0.2414	0.134693	0	0.0896426	0.0977644	3.37122	0.0399539
Cg5g011230	11.8374	7.9442	8.90563	2.56944	2.23298	3.62359	3.4046	0.00557589
Cg6g011880	3.48181	4.28449	4.71655	0.90969	1.25112	1.50313	3.40695	0.00183502
Cg8g023310	3.73251	6.7389	5.49731	2.08261	1.36207	1.22434	3.42014	0.0144903
Cg9g006130	1.09682	0.872139	1.11857	0.152092	0.395575	0.353816	3.42494	0.00259313
Cg6g010190	130.025	235.637	188.639	50.3043	45.5348	65.8481	3.42823	0.0136938
Cg2g039520	0.565094	0.304396	0.460061	0.106114	0.158681	0.122346	3.43428	0.0153044
Cg6g019170	23.6041	49.2625	32.9938	10.1316	6.63718	13.7373	3.47014	0.0318983
Cg1g006090	18.9495	12.9561	12.9561	3.30288	5.95263	3.63306	3.48074	0.00791097
Cg1g029210	1.15092	1.8555	1.68106	0.247377	0.311879	0.766504	3.53569	0.0138213
Cg4g018300	30.2777	20.4728	27.6392	6.09423	9.12106	6.72076	3.57356	0.00359431
Cg3g012860	21.6506	35.4143	26.9191	7.58828	7.69933	8.20946	3.57423	0.00736994
Cg5g001030	0.228661	0.340086	0.180289	0.0420368	0.0796151	0.0874116	3.58282	0.0218125
Cg9g026210	1.31524	1.57323	0.785286	0.195237	0.276758	0.553166	3.58359	0.0260779
Cg8g005360	1.57032	1.2526	1.0346	0.328445	0.465383	0.281452	3.58746	0.00492968
Cg5g003070	0.892971	0.772778	1.28739	0.183329	0.172707	0.465707	3.59375	0.017696
Cg2g036730	40.3209	67.78	59.7807	15.6563	15.4603	15.5552	3.59707	0.00773293
Cg9g026120	21.5777	18.498	12.6386	3.1604	2.96471	8.40531	3.62786	0.0159275
Cg3g018660	0.664688	0.563515	0.399467	0.105935	0.12415	0.217803	3.6341	0.00970882
Cg5g039550	0.0879991	0.124654	0.139082	0	0.0462948	0.0504692	3.63498	0.0186364
Cg1g020890	2.65715	2.11975	2.99389	1.62803	0.360461	0.143415	3.645	0.0236341
Cg8g021870	7.92204	4.54971	7.09276	1.27727	2.41085	1.65236	3.66344	0.011336
Cg5g044610	0.224748	0.264403	0.177349	0.0621855	0.117688	0	3.70538	0.018532
Cg5g016770	8.70507	8.64044	9.56751	2.11141	2.07618	3.00847	3.73997	0.000104
Cg4g024920	1.92409	2.15482	2.50901	0.339094	1.0142	0.406574	3.74342	0.00419145
Cg6g016760	9.78559	15.9245	15.9432	4.63782	2.62402	3.85049	3.74838	0.00880101
Cg2g021360	6.73988	3.94996	5.47079	1.43046	1.53284	1.31631	3.77619	0.00806718
Cg2g032860	2.2626	1.72114	1.83673	0.577709	0.26116	0.699191	3.78429	0.00245198
Cg8g006290	0.970359	1.62458	0.757222	0.279406	0.188728	0.41244	3.80679	0.037526
Cg2g043690	9.06919	9.49235	8.44908	3.14515	2.26025	1.68308	3.8105	0.000220033
Cg9g028950	1.65818	1.72598	1.8813	0.567738	0.268295	0.536454	3.83644	0.000360185
Cg8g011260	1.58098	2.53584	1.4958	0	0.885661	0.572832	3.84823	0.0305453
Cg2g004430	4.08178	2.766	2.67487	0.687946	0.387565	1.3778	3.88155	0.0120925
Cg6g010800	3.69519	4.49149	3.4902	0	0	0	3.89229	0.000218329
Cg2g020340	5.97194	11.7343	11.897	1.98864	2.28717	3.26607	3.92518	0.0207943
Cg6g025640	0.0958882	0.0901665	0.126062	0.0264905	0.0250756	0.0274929	3.9479	0.00223597
Cg6g018200	1.31679	0.887024	0.55466	0.208941	0.395115	0.0863054	3.9957	0.0443657
Cg2g004280	1118.96	2038.01	1379.29	362.936	338.984	432.621	3.99832	0.0145604
Cg9g010400	0.10215	0.0558475	0.143046	0.00935282	0.0265934	0.0390463	4.01431	0.0473101
Cg2g021810	1.23498	0.835118	0.833202	0.0350938	0.464776	0.217915	4.04481	0.0162763
Cg8g023330	12.9088	18.5007	17.5717	4.45272	3.2788	4.37559	4.04566	0.00226399
Cg2g039480	0.139626	0.306307	0.171315	0.0771272	0.0486746	0.0266887	4.04778	0.0434683
Cg1g017540	1.48618	2.10304	2.55381	0.565038	0.452006	0.493452	4.0669	0.00769465
Cg8g002790	4.7214	6.18025	7.12946	2.33828	0.707199	1.36157	4.09142	0.00580501
Cg2g004010	1.06502	1.20015	1.89756	0	0.634516	0.381821	4.09582	0.0297267
Cg6g001770	58.7667	76.4097	58.3358	12.2996	15.1672	19.7372	4.09949	0.00153252
Cg2g019890	0.186337	0.155641	0.130614	0.0914058	0	0.0237444	4.10414	0.0199463
Cg2g036720	0.61349	0.853047	0.604012	0.0859061	0.209878	0.206625	4.12124	0.00457409
Cg8g007660	0.40493	0.177806	0.397599	0.0895954	0.0847887	0.0619217	4.14859	0.029748
Cg2g032810	0.83382	1.37313	1.39288	0.163624	0.275386	0.425753	4.16279	0.0100446
Cg9g010790	119.365	159.585	113.406	25.4742	25.0448	43.6605	4.16604	0.00322173
Cg8g024140	69.3165	48.4121	55.0879	13.9527	15.4914	11.9176	4.17818	0.00218034
Cg5g011190	114.636	215.441	211.537	42.5312	47.0381	40.057	4.17827	0.0141765
Cg1g020710	6.47902	4.06843	3.51764	1.03367	1.00296	1.31443	4.19721	0.0174778
Cg5g015100	1.47203	1.97322	2.32541	0.3874	0.406956	0.577614	4.20611	0.00452665
Cg1g007730	20.9314	40.835	38.9019	8.39423	9.20763	6.28316	4.2147	0.0161134
Cg7g012430	7.59081	12.923	6.13038	2.40978	1.7751	2.0746	4.25661	0.0305378
Cg7g018950	5.2729	6.16673	6.86322	1.50263	1.77947	1.00596	4.26833	0.000805806
Cg8g022350	0.211667	0.10593	0.14828	0.0310729	0.0294369	0.0485473	4.27186	0.0191578
Cg6g013940	228.292	358.478	338.24	53.7598	58.5596	102.412	4.30775	0.00544523
Cg1g002050	14.4323	31.6163	17.2955	3.79876	3.78917	7.06978	4.32156	0.040311
Cg1g014000	92.3419	81.4922	86.9363	17.2181	23.7288	19.3212	4.32684	5.36374e-05
Cg4g011120	14.8783	6.32854	8.59377	2.32236	2.00077	2.54597	4.33836	0.0406098
Cg2g017510	0.711183	0.530717	0.769767	0.115442	0.131164	0.215898	4.34951	0.00275259
CgUng022170	2.26064	1.66715	1.19301	0.844951	0.332183	0	4.35023	0.0290901
Cg2g041440	0.265816	0.249511	0.23006	0	0.0815822	0.0896581	4.35287	0.00327022
Cg7g002770	9.32174	9.09419	4.88677	1.39035	2.14778	1.81464	4.35339	0.0148228
Cg2g047410	30.2412	30.8015	34.3602	7.49761	7.46747	6.88549	4.36615	4.72775e-05
Cg9g012290	2.64135	1.96454	1.2144	0.619716	0.273455	0.426701	4.40974	0.0240746
Cg2g042480	0.164657	0.363672	0.289442	0	0.0579335	0.125923	4.44788	0.036803
Cg3g020790	2.97626	3.58916	2.75607	0.450017	0.612272	1.02111	4.47417	0.00132483
Cg1g016410	0.711863	0.827	1.18159	0.206609	0.293487	0.107419	4.478	0.00960831
Cg5g044540	102.392	96.7835	119.999	22.7438	21.908	26.1588	4.50744	0.000311568
Cg4g017510	72.5694	64.5221	60.8139	15.0194	14.5349	14.2196	4.52108	0.000122179
Cg3g008540	3.09631	2.49769	2.42249	0.920276	0.569077	0.266124	4.56656	0.00184815
Cg2g005170	4.86792	5.0057	7.30948	0	2.85286	0.888164	4.59315	0.0179275
Cg3g022780	0.661827	0.585611	0.871467	0.0460084	0.130465	0.284673	4.59486	0.00745986
Cg5g039330	0.823494	1.39961	0.866308	0.146918	0.250273	0.274198	4.60152	0.0130964
Cg5g022070	1.55357	1.85924	0.855889	0.0758766	0.21469	0.619938	4.68828	0.0298272
Cg3g014360	3.21583	6.0993	3.17297	0.441432	0.367291	1.8363	4.72136	0.0384606
Cg2g037940	0.0297113	0.0278842	0.0156114	0	0.0154984	0	4.72351	0.0474697
Cg5g038640	0.309706	0.595148	0.402948	0.0649656	0.107699	0.101477	4.77053	0.0154818
Cg3g010750	0	0	0	4.88832	4.74527	4.82935	4.82098	3.29503e-08
Cg5g044340	403.603	518.422	386.174	87.7815	76.9026	105.832	4.83594	0.00122161
Cg6g011560	9.63616	6.47264	4.18198	1.00046	1.09444	2.05895	4.88481	0.0291986
Cg6g025210	1.86278	1.29318	2.27041	0.644848	0.379988	0.0821968	4.90172	0.0116253
Cg6g019370	0.321121	0.520074	0.386755	0	0.144882	0.105241	4.90938	0.0109944
Cg3g021390	16.8725	7.9994	10.5884	2.31451	1.7468	3.15933	4.91096	0.0242182
Cg7g015110	1.89216	0.812908	1.00146	0.32213	0.10104	0.32568	4.94963	0.0445095
Cg5g002070	5.21887	4.05063	5.07914	0.987806	1.13845	0.772606	4.94975	0.000571602
Cg6g023590	2.21616	2.47657	3.07292	0.758651	0.458988	0.350559	4.95196	0.00183363
CgUng002530	2.33842	1.71697	1.94	0.218373	0.568535	0.422353	4.9579	0.00155911
Cg7g021870	13.4575	16.9024	12.6325	0.765613	0.903415	6.86853	5.03568	0.00873316
Cg8g004310	54.6274	39.474	26.4455	7.42939	7.40604	9.05733	5.04533	0.016852
Cg3g004900	0.60185	0.533948	0.633649	0.0785798	0.148625	0.121818	5.06972	0.000188645
Cg8g002730	7.69389	3.02392	5.60465	0.823526	1.08046	1.30833	5.08121	0.0323295
CgUng005730	0	0	0	6.01779	6.05974	3.19635	5.09129	0.00579522
Cg8g002450	0.514816	1.02927	0.724125	0.0640048	0.181257	0.196857	5.13032	0.0171961
Cg2g020630	246.26	197.723	178.956	80.4916	26.6795	12.738	5.19509	0.00432811
Cg2g036360	0.098277	0.0929113	0.103599	0	0	0.056366	5.22988	0.0139862
Cg2g000800	12.1641	14.3116	11.4616	2.56458	2.67462	1.99437	5.24462	0.000316274
Cg8g023290	6.6841	11.7823	10.1984	2.01787	1.10283	2.33505	5.25405	0.00755638
Cg7g020230	0.588229	0.426028	0.782042	0.170296	0	0.1688	5.29732	0.014409
Cg7g003410	4.11062	2.74186	4.22632	0.786391	0.672406	0.632088	5.29862	0.00333073
Cg1g001000	2.50367	4.29272	3.68285	0.61833	0.465051	0.88812	5.31536	0.00626764
Cg2g047310	3.86097	5.09107	3.59367	0.310654	0.864937	1.18269	5.31985	0.00298076
Cg4g005920	0.411781	0.349771	0.173506	0.0457982	0.129871	0	5.32283	0.0351837
Cg9g003470	76.8835	117.392	119.233	18.0457	15.5271	25.1723	5.33676	0.00384742
Cg9g023400	10.7269	21.286	19.2725	2.12956	3.2311	4.21116	5.35796	0.0134388
Cg4g009190	13.591	22.4394	21.2724	4.65288	3.291	2.68498	5.39125	0.00537657
Cg4g001050	4.51624	2.27974	1.92493	0.919272	0.422661	0.272607	5.40148	0.0469085
Cg8g002120	36.1686	68.7296	60.0581	8.92949	10.3802	10.7678	5.48438	0.00995272
Cg3g013080	24.2266	51.936	50.9194	5.98626	6.789	10.2475	5.51984	0.0193612
Cg9g008590	0.580411	0.313039	0.349379	0.0922285	0.130764	0	5.57341	0.0211311
Cg7g012240	0	0	0	8.2151	7.3616	1.97576	5.85082	0.0401154
Cg5g019800	56.9936	53.4636	29.6156	11.8572	6.40666	5.67513	5.85124	0.0117762
Cg4g008250	2.5621	2.92954	2.53478	0.258822	0.489395	0.623366	5.85194	0.000181039
Cg8g006410	1.69872	0.561288	1.78963	0.283535	0.0893267	0.292272	6.08846	0.0480413
Cg3g007380	0.304459	0.506644	0.241303	0.17156	0	0	6.13433	0.0405317
Cg2g002430	2.60437	7.24573	4.65862	0.41648	0.636581	1.29436	6.18071	0.0414582
CgUng006810	1.75791	1.43672	1.38542	0.312181	0.295743	0.130061	6.20616	0.000600186
Cg9g021570	0.463511	0.459707	0.333956	0.0583045	0.0828582	0.060748	6.22639	0.00124614
Cg7g018600	2.18177	2.67867	1.42496	0	0	1.00445	6.25755	0.0236568
Cg6g024530	0	0	0	5.14166	6.01942	7.72016	6.29375	0.00114254
Cg7g004970	3.27495	4.57641	2.3164	0.59958	0.755433	0.257296	6.30633	0.0131722
Cg4g008370	4.71484	4.14305	3.24129	0.480978	0.67211	0.755832	6.33823	0.00147131
Cg5g044510	0.538386	1.02196	0.923783	0	0	0.386035	6.43498	0.0233365
Cg5g008610	3.7412	6.6745	3.81021	0.744023	0.380387	1.08546	6.43744	0.015408
Cg5g036300	1.53405	1.84142	2.28156	0.292549	0.221493	0.364012	6.44269	0.00195667
Cg2g031700	0	0	0	7.59298	4.51197	7.24018	6.44838	0.00269465
Cg2g015140	0.956677	1.0419	1.03277	0.0834994	0.210751	0.173241	6.48428	5.12226e-05
Cg1g008350	2.2449	2.23521	1.76103	0.515329	0.182417	0.264128	6.48852	0.000733172
Cg5g041140	4.29381	7.5113	3.50683	0.609685	0.652396	1.07292	6.55757	0.0247622
Cg6g015000	2.77073	7.5313	4.0437	0.916057	0.905585	0.355059	6.59058	0.0475005
Cg3g002160	25.7781	24.7621	17.4492	3.99735	3.02704	3.29105	6.59103	0.00188806
Cg3g004880	4.00667	5.6876	3.49414	0.301473	1.11981	0.575278	6.60556	0.00611451
Cg2g046950	0.169225	0.106824	0.119005	0	0.0595672	0	6.63207	0.0153574
Cg3g018470	0.171486	0.163406	0.272067	0	0.0913317	0	6.64566	0.0206882
Cg2g007260	1.01219	1.43324	1.99936	0.0938478	0.0887015	0.483751	6.67085	0.0160666
Cg2g041580	0.0840583	0.0793479	0.132829	0	0.0441961	0	6.70275	0.0204268
Cg7g003710	222.51	381.798	472.835	25.1138	31.549	102.468	6.76892	0.0166507
Cg5g008040	0.120071	0.0483182	0.090147	0	0.0179071	0.0196713	6.87992	0.0275686
Cg8g017790	0.679611	0.793223	0.517571	0.0517834	0.0490197	0.188137	6.88864	0.00354678
Cg3g016100	0.482026	0.56871	0.279889	0.0800448	0.0695752	0.0416252	6.95769	0.0116983
Cg2g015890	0.101591	0.0638203	0.106943	0	0	0.0388399	7.01223	0.0142588
Cg2g042710	2.8932	3.33737	1.58483	0.113454	0.426844	0.57241	7.02377	0.0146921
Cg1g014850	17.0283	18.6635	17.7773	1.82175	2.55109	3.1946	7.06568	1.56889e-05
Cg5g004280	0.273722	0.454742	0.361317	0.153791	0	0	7.08612	0.0130358
Cg9g016850	6.46816	13.0262	12.5114	1.40681	1.3312	1.74931	7.13249	0.0121708
Cg5g012650	3.28877	2.31005	1.51063	0.375414	0.117602	0.50322	7.13631	0.0179918
Cg6g006210	15.3028	21.617	26.9207	2.9206	3.37215	2.61453	7.16723	0.00553841
Cg2g034120	0.858127	1.09252	0.403743	0	0	0.328227	7.17305	0.0424787
Cg8g020830	1.5238	1.26936	1.97741	0.275299	0.223156	0.162581	7.21681	0.00283314
Cg1g000380	6.07434	7.69952	7.14985	0.909263	0.858537	1.11986	7.2459	0.000241351
Cg5g034120	2.61649	2.5328	2.69879	0.393213	0.451916	0.233073	7.27886	9.91073e-06
Cg7g023690	17.5286	17.8908	12.1374	2.23788	2.16616	2.08861	7.32471	0.00181949
Cg2g009220	2.49165	1.9474	3.38387	0.21371	0.353316	0.494672	7.36831	0.00615192
Cg6g007110	91.925	81.4963	75.2849	7.20028	9.14017	17.1378	7.42889	0.000233889
Cg2g027230	61.0812	67.8481	61.9668	7.82538	7.20851	10.5497	7.46166	1.98939e-05
Cg2g031810	10.9524	5.71313	6.91422	0.616505	0.224106	2.24858	7.63299	0.0159426
Cg2g001430	1.83353	1.51503	1.42199	0.24959	0	0.368938	7.71275	0.00111418
Cg2g043920	6.79801	8.57286	7.88147	0	0	0	7.75078	0.0001149
Cg4g007280	16.0863	35.8195	31.586	2.28921	3.70396	4.77562	7.75313	0.0159605
Cg8g004940	38.8829	85.3974	54.0301	2.40018	8.34757	12.2115	7.76639	0.0208137
Cg7g012900	0.227137	0.321326	0.438518	0.0420511	0.0397594	0.0434206	7.88128	0.00932597
Cg8g005600	9.61052	14.4379	11.9684	1.10547	1.4803	1.88762	8.05135	0.0017365
Cg8g006280	29.4921	55.9295	40.4708	3.67855	5.21285	6.60032	8.12643	0.00883852
Cg2g000710	12.35	9.45204	2.58583	0	0	0	8.12929	0.048424
Cg9g029710	3.11319	6.72778	7.81146	0.968597	0.707558	0.487755	8.15765	0.0224045
Cg1g021250	0	0	0	10.2992	7.19331	7.21154	8.23468	0.00133832
Cg1g017120	3.08049	2.43424	3.40263	0.415551	0.328018	0.306408	8.49291	0.000792529
Cg5g006570	0.336529	1.1989	0.905622	0.0830568	0.1178	0.0857763	8.51629	0.0471524
Cg6g006740	6.45623	5.31868	8.23904	0.177642	0.33477	1.8067	8.63001	0.00406887
Cg2g033300	4.25125	7.18686	7.26868	0.947803	0.54722	0.650196	8.72022	0.00525118
Cg6g011240	0.591427	0.280169	0.312012	0	0	0.135693	8.72269	0.0325072
Cg2g033310	7.84616	14.8258	12.299	1.56008	1.70989	0.652492	8.91556	0.0074512
Cg5g012640	23.527	14.7179	8.92668	1.73082	1.98211	1.56525	8.93709	0.0302566
CgUng003920	87.0568	25.5389	67.787	5.78519	3.4002	10.9479	8.95942	0.0433102
Cg5g009310	2.05974	1.47318	2.82522	0.296712	0.304308	0.102706	9.03497	0.00898332
Cg2g033030	9.91026	14.7358	13.9097	1.86758	1.04276	1.34298	9.06486	0.00162824
Cg2g023090	5.99195	7.50495	13.8766	0	0	0	9.1245	0.0194876
CgUng005950	2.29813	4.37354	3.35068	0.268246	0.421244	0.363688	9.51629	0.00761759
Cg9g007500	8.32264	9.58337	6.14584	0.616019	1.10841	0.790047	9.56535	0.00210302
Cg2g045910	38.4782	83.1268	65.8712	4.13183	6.82028	8.54732	9.61445	0.0127818
Cg4g002180	1.18972	2.54478	3.5102	0.152208	0.142766	0.455166	9.6578	0.0335366
Cg2g010890	1.1076	1.43573	1.35307	0	0	0.401242	9.71085	0.00217675
Cg7g014230	10.5976	6.39641	3.59336	0.288231	0.815769	0.957879	9.98476	0.0392056
Cg1g006080	0.698358	0.762827	0.739587	0.113454	0.106711	0	9.99601	8.9526e-05
Cg5g005570	0.196062	0.0736766	0.185513	0	0	0.0449702	10.1234	0.0310256
CgUng005890	3.20386	4.93703	3.64021	0.78513	0.368773	0	10.2098	0.00336206
Cg5g011820	5.00304	8.36911	2.80824	0	1.58165	0	10.2301	0.0458826
Cg2g045410	1.59898	1.23875	2.55395	0	0.522374	0	10.3215	0.0194209
Cg2g000770	9.58508	10.5422	18.8818	1.36269	1.32216	0.976393	10.6546	0.0162988
Cg7g017420	2.26763	5.40633	3.37779	0.228272	0.123418	0.675527	10.7589	0.0232458
Cg3g010500	0	0	0	9.35849	15.7019	7.30827	10.7896	0.012944
Cg6g003840	10.106	9.66661	8.34754	0.224527	0.628642	1.75144	10.7963	0.000261004
Cg3g008470	0.774954	0.642819	0.790996	0	0.0476677	0.156841	10.8004	0.000536847
Cg1g026190	4.25831	4.52889	3.33887	0.497333	0.442987	0.182006	10.8044	0.000600136
Cg3g022110	0.862068	0.97975	0.303147	0	0.0607085	0.131857	11.1389	0.0373809
Cg9g022970	8.93812	10.0968	8.1404	0.754656	1.23006	0.421384	11.2943	0.000177525
Cg7g016090	0.222898	0.354325	0.254486	0.053263	0.0201908	0	11.3229	0.00402512
Cg2g015030	0.055183	0.0691046	0.116018	0	0	0.021095	11.3916	0.0206692
Cg7g010070	1.70719	0.899374	1.46826	0.0709107	0.0669042	0.217611	11.4646	0.00714418
Cg9g016430	3.13558	2.03083	1.75044	0.125889	0.0793529	0.389978	11.6207	0.00828882
Cg6g006940	80.691	171.786	147.359	7.2366	10.4839	16.0683	11.8334	0.0111422
Cg9g011920	2.31244	1.77481	2.02267	0.174236	0.247083	0.0899107	11.9514	0.000323119
Cg6g014680	2.54767	3.04097	1.86933	0.185785	0.116936	0.317666	12.0215	0.00271195
Cg9g006040	0	0	0	9.72991	13.0271	13.9021	12.2197	0.000652871
Cg1g026940	0.940957	2.66627	1.93583	0.0998056	0.094312	0.256981	12.2879	0.0279017
Cg2g013120	0.0708744	0.167021	0.223858	0	0.0371926	0	12.4152	0.0378699
Cg9g011020	0.653044	1.29979	0.611203	0.0805534	0	0.124837	12.4837	0.0253288
Cg1g013070	2.71925	1.7918	1.49098	0	0.194449	0.266548	13.0197	0.00813186
Cg2g033160	7.37519	14.6274	12.3467	0.298423	0.703713	1.60074	13.1967	0.00825172
Cg6g013910	2.84621	2.04128	1.81054	0	0	0.506614	13.2212	0.00442291
Cg8g002950	0.321572	0.403421	0.817554	0.0296443	0.0561087	0.0307341	13.2422	0.0365189
Cg7g003310	1.49665	1.60316	0.937348	0	0.255095	0.0463965	13.3906	0.00487338
Cg6g017010	611.25	1138.98	1322.7	31.5986	61.4074	133.907	13.5423	0.0116498
CgUng006100	0.315742	0.218289	0.201857	0	0.0167031	0.0367097	13.7774	0.00358161
Cg8g020100	0.830948	0.610617	0.729757	0	0.0486027	0.105905	14.0532	0.000680869
Cg3g024570	0	0	0	7.33343	12.3865	22.8613	14.1937	0.0360799
Cg1g017740	0.148322	0.195498	0.124862	0.0328508	0	0	14.267	0.00346804
Cg4g014010	0.547102	1.13978	1.07822	0.0376896	0.0356966	0.117642	14.4748	0.0107045
Cg4g022560	1.51861	2.09207	2.33472	0.107104	0.145529	0.153504	14.6389	0.00159404
Cg4g000910	0.373583	0.568213	0.315786	0	0	0.0857223	14.6704	0.00870302
Cg9g027080	49.7654	99.335	101.431	2.94131	6.35435	7.76206	14.6873	0.0100835
Cg5g039030	19.018	40.7958	35.1569	0.796836	2.90284	2.74888	14.7274	0.0108433
Cg6g004350	5.81637	18.9594	11.2023	0.243026	0.691077	1.42266	15.2659	0.042981
Cg1g026640	9.02555	17.7768	6.87554	0.569209	0.793714	0.818376	15.4394	0.0345665
Cg5g005910	5.50085	6.17557	8.80284	0.424026	0.295843	0.603027	15.4806	0.00321608
Cg1g014890	36.5104	82.3941	59.9498	1.06634	2.56221	7.87812	15.5435	0.0141364
Cg4g009720	42.3593	48.0816	42.7162	1.59928	2.98025	3.72294	16.0383	2.86505e-05
Cg8g022690	4.38797	5.87522	3.29156	0	0.145066	0.684926	16.3312	0.00547758
Cg5g031160	0.264054	0.201421	0.104073	0	0.0344513	0	16.532	0.0204629
Cg5g043360	0.848123	1.00692	0.821158	0.0794872	0	0.0810852	16.6666	0.000193942
Cg8g023640	1.31875	1.04808	0.667501	0.0589247	0.0556443	0.0605105	17.3312	0.00725362
Cg2g020360	12.5906	27.4821	27.4942	0.0879572	0.887913	2.88802	17.4868	0.013508
Cg1g018560	0	0	0	17.9847	19.397	15.3869	17.5895	0.000115754
Cg3g015880	1.29985	4.43722	2.51507	0.0389842	0.18434	0.241765	17.7431	0.0470641
Cg1g023400	1.33059	1.69808	0.622288	0.0327434	0	0.169564	18.0466	0.0229022
Cg2g018090	648.488	1231.48	1079.3	17.9303	41.9071	101.339	18.3604	0.00613137
Cg4g016900	1.51567	1.32135	2.11403	0.14764	0.0419625	0.076909	18.5772	0.00290404
Cg5g011080	21.0753	11.7199	16.5777	0.593478	0.858658	1.19234	18.6702	0.00452321
Cg9g009180	0	0	0	23.4228	22.5637	10.1499	18.7121	0.0120288
CgUng013340	18.2276	24.7981	23.3971	1.8619	0.976083	0.635266	19.1241	0.000495469
Cg7g006430	0.216762	0.127477	0.199537	0	0.0283683	0	19.1684	0.00403445
CgUng004120	11.0322	23.949	24.0256	0	0	0	19.6689	0.0103808
Cg1g005130	5.09848	15.0379	12.0781	0.826895	0.500206	0.310257	19.6747	0.0259432
Cg6g010810	0.345067	0.541346	0.393336	0.0318334	0	0.0329801	19.7451	0.0025166
Cg2g037320	0.258702	0.182774	0.272295	0.035847	0	0	19.9116	0.00172882
Cg5g044330	7.81595	7.47196	2.16524	0	0.281998	0.579214	20.2658	0.0394956
Cg4g015380	0.215123	0.304199	0.264248	0	0.0376343	0	20.8206	0.000970362
Cg6g011210	36.0341	34.5833	39.0975	1.51644	1.1016	2.39624	21.8805	1.46935e-05
Cg4g017090	2.05474	1.81955	0.996909	0.219628	0	0	22.1793	0.00921365
Cg7g013550	1.91597	1.65423	1.63173	0.181328	0.0428513	0	23.2043	9.86564e-05
Cg3g022940	9.25766	18.9849	16.7034	0.666621	0.333754	0.932135	23.2578	0.00819958
Cg2g024260	1.23383	2.01132	2.41848	0.243513	0	0	23.258	0.00716642
Cg9g021510	3.38107	3.07321	1.18725	0.185739	0.08778	0.0478785	23.7759	0.023758
Cg9g027800	0.818233	0.840465	0.42184	0	0.0161091	0.0708188	23.9341	0.0084788
Cg9g009190	0	0	0	23.4571	27.8728	20.7768	24.0356	0.000313633
Cg7g016230	0.817817	0.808216	0.451159	0	0.0409146	0.0446683	24.2711	0.00545537
Cg5g027210	7.31355	18.2138	17.4761	0.393312	0.537091	0.811805	24.6833	0.017418
Cg9g028980	1.97876	1.0828	1.29214	0.0439891	0.0415858	0.0907859	24.6863	0.0068062
Cg2g027210	0.389457	0.474051	0.586843	0	0.058739	0	24.6914	0.00154905
Cg4g013430	2.18839	2.46101	2.75111	0.0943762	0	0.195576	25.5232	0.000160721
Cg2g038870	0	0	0	16.7013	23.0169	37.6853	25.8012	0.0142473
Cg1g021690	0	0	0	34.51	27.017	18.08	26.5357	0.00503239
Cg2g026140	1.46435	0.667292	0.972379	0	0.114472	0	27.116	0.0133165
Cg4g011440	27.6693	33.4304	39.7902	1.74721	1.34023	0.632011	27.1249	0.000771107
Cg5g036410	1.13149	0.692375	0.683552	0.091247	0	0	27.4794	0.00594474
Cg4g012780	1.63712	4.89731	3.40247	0.0506595	0.0957368	0.208651	27.9875	0.0276414
Cg5g001420	3.71695	7.83674	6.28274	0.198413	0.241444	0.176396	28.9434	0.0087878
Cg1g001650	7.46644	6.53625	6.81703	0.064331	0.182608	0.466487	29.1827	2.38313e-05
Cg9g027220	1.18088	0.67681	0.888603	0.0938478	0	0	29.2633	0.00408719
Cg5g035630	83.0842	188.388	201.521	2.54993	6.46916	7.06218	29.4127	0.0153429
Cg4g014890	50.2236	105.41	92.2125	1.26695	2.38609	4.74454	29.514	0.00872328
Cg5g005900	0.426036	1.04973	0.827887	0.0363343	0	0.0375877	31.1633	0.0153146
Cg1g008240	39.4165	63.606	69.3952	0.359584	2.99463	2.02801	32.0347	0.00378201
Cg5g043090	1.67101	3.78266	4.11988	0	0.0273285	0.269503	32.2525	0.015992
Cg1g001120	323.331	600.867	501.446	2.37235	12.875	28.8982	32.2942	0.00484366
Cg8g005060	0.7726	0.844653	0.564372	0.066555	0	0	32.7793	0.00125572
Cg6g019140	0.566061	1.30842	1.46352	0	0.0986755	0	33.8281	0.0179682
Cg6g020540	0.473744	0.528623	0.544498	0	0.0453019	0	34.1457	4.4367e-05
Cg2g047260	11.4849	5.51787	9.02862	0	0.201627	0.548916	34.6834	0.00836246
Cg9g019180	4.74459	3.68351	3.5803	0	0	0.343735	34.9351	0.000564859
Cg6g015880	4.96888	14.1999	7.25725	0	0.752266	0	35.1286	0.0372563
Cg4g012710	55.983	32.6743	72.4535	2.24598	1.24015	1.0544	35.4828	0.0106556
Cg6g000920	0.729575	0.364671	0.542575	0	0.0451406	0	36.2605	0.00756728
Cg6g018810	0.506093	0.557373	0.755312	0	0	0.0483751	37.5974	0.00161026
Cg1g020440	0.611555	0.822421	0.949927	0.0322431	0.0305079	0	37.9899	0.00145878
Cg6g020020	0.798657	0.750714	1.21311	0	0.0463883	0.0254429	38.458	0.00368853
CgUng020290	0.938724	1.33634	0.707983	0	0	0.0769241	38.7791	0.00639259
Cg2g027810	1.04896	2.48097	1.2167	0	0	0.120327	39.4478	0.0273147
CgUng004640	0.552806	0.429421	0.126394	0	0	0.0275651	40.2183	0.0470076
Cg3g014000	6.61116	17.1757	10.8644	0.0958989	0.282746	0.478003	40.4498	0.0214245
Cg2g000510	50.587	97.0528	83.1785	1.07893	1.90006	2.64794	41.0203	0.00551481
Cg2g025040	0	0	0	45.8951	44.1727	35.8392	41.969	0.000173374
Cg1g020750	0.359677	0.716452	0.715584	0	0.0420144	0	42.6452	0.00818187
Cg5g009430	47.9898	117.041	95.0035	0.510191	1.88509	3.68244	42.7848	0.0142273
Cg2g032380	1.85515	7.29479	6.28093	0.024988	0.0473118	0.285409	43.1381	0.0397562
Cg9g028270	0.159874	0.641953	0.45284	0	0.0290458	0	43.1962	0.04384
Cg1g008280	1.28339	0.769341	1.42648	0.0758766	0	0	45.8535	0.00486282
Cg5g002970	0.29009	0.668015	0.332511	0	0.0274995	0	46.9323	0.0246267
Cg2g033910	6.00726	23.7243	15.1053	0	0.345414	0.558848	49.5839	0.0458605
Cg5g027350	43.2706	119.118	97.0585	0.388755	1.471	3.21837	51.0911	0.0197447
Cg1g013430	272.061	636.449	506.175	3.00958	10.3147	14.0455	51.6878	0.0122924
Cg2g030140	0.763956	1.76896	1.00507	0	0.0667463	0	53.0065	0.0189485
Cg4g003750	24.41	62.5631	46.8549	0.50212	0.353901	1.64038	53.6084	0.0167957
Cg2g043130	69.7322	168.968	163.743	0.484105	2.25639	4.69623	54.1156	0.0150897
Cg7g018900	14.0972	8.39232	10.0001	0.315447	0	0.24139	58.3467	0.00332617
Cg2g000890	6.74913	6.83693	7.38977	0.0876895	0.165799	0.0452452	70.2158	4.54273e-06
Cg2g033020	37.4529	78.4524	72.9326	0.0427233	0.969432	1.67599	70.2484	0.00847902
Cg4g013370	0.333653	0.23	0.278312	0.0107873	0	0	78.0515	0.000779897
Cg4g010850	2.93856	4.178	3.29493	0.0686051	0.0647398	0	78.0794	0.000749162
Cg5g030060	103.665	61.6253	103.299	0.0697996	2.371	0.857111	81.4423	0.00318712
Cg8g012900	2.51342	2.39397	2.48072	0	0.0891893	0	82.8363	7.926e-07
Cg4g010350	2.40125	5.13574	8.68931	0.0504682	0.143065	0	83.8425	0.042597
Cg7g018150	1.15385	3.60729	2.69811	0.0439012	0.0415702	0	87.2719	0.0264959
Cg6g006680	2.85451	2.3396	1.64851	0	0.055552	0.0203376	90.1655	0.00297564
Cg3g008900	1.93068	1.45262	2.14602	0.0305005	0.0288628	0	93.1437	0.000885344
Cg1g021280	0.673806	0.490294	0.56657	0	0.0175841	0	98.4224	0.000437972
Cg5g000160	5.40895	6.26911	3.52646	0	0	0.119365	127.378	0.00343879
Cg1g021620	3.55573	4.03785	2.49705	0	0.0333831	0.0366843	144.013	0.00183629
Cg9g028510	11.8878	5.0896	9.14055	0.0419192	0.0396351	0.0865725	155.347	0.0118677
Cg6g006310	9.68658	8.79774	9.52278	0.134626	0.042421	0	158.19	4.67236e-06
Cg1g027650	2.73946	4.07111	2.73801	0.0185226	0	0.0192738	252.632	0.00203783
Cg1g027640	3.64798	4.25268	4.28331	0.0304244	0.0144116	0	271.745	4.04223e-05
Cg6g006690	1.39551	1.61061	1.58369	0.0153638	0	0	298.742	2.32214e-05
Cg8g019240	11.932	23.5774	26.1772	0	0	0.17473	353.04	0.0094408
CgUng004130	4.06381	4.82251	4.24352	0	0	0.0367003	357.758	4.48343e-05
Cg7g018780	8.07587	6.89577	7.36079	0	0.022038	0.0241822	483.175	2.69768e-05
Cg2g037580	6.17962	9.18518	7.97821	0.0294484	0	0	792.675	0.000881238

## Sheet: supplementaryTable2
Supplementary Table 2. The citrate pathway genes expression
gene ID	gene name	HCA pulp1	HCA pulp2	HCA pulp3	LCA pulp1	LCA pulp2	LCA pulp3
Cg7g008810	PEPC1	128.144	179.339	128.913	205.218	194.233	185.45
Cg2g008710	PEPC2	74.8712	92.302	89.5611	60.6083	61.5616	48.2496
Cg7g015080	PEPC3	92.9809	144.728	130.162	119.253	116.636	87.8243
Cg3g013480	PEPCK1	2492.78	3311.89	2992.36	1153.93	1404.93	1101.9
Cg1g007330	PEPCK2	51.1939	42.3819	38.4469	64.1588	65.0629	40.5838
Cg7g023880	CS1	49.3377	63.3878	45.7513	27.4916	27.986	28.7007
Cg1g013430	PH5	272.061	636.449	506.175	3.00958	10.3147	14.0455
Cg5g027660	VHA-af	21.5572	24.5395	17.8708	19.3074	20.1889	24.043
Cg1g021930	VHA-A	194.406	189.096	192.72	159.468	156.404	149.4
Cg8g001310	VHA-B	465.58	424.361	481.646	354.52	365.05	311.68
Cg2g009900	VHA-C	87.7538	73.5095	76.0604	75.0589	71.8185	71.2711
Cg4g023840	VHA-D	197.718	177.788	159.236	146.065	145.109	184.949
Cg5g001800	VHA-E1	250.71	233.372	208.149	169.281	161.678	234.671
Cg3g010350	VHA-F1	60.8217	68.1176	57.6673	53.5295	52.2657	61.855
Cg5g034650	VHA-F2	70.4715	52.0098	62.4764	53.8327	50.1368	66.1124
Cg6g002040	VHA-G	901.693	1036.12	1205.7	1690.96	935.891	1047.04
Cg7g012870	VHA-H1	29.2122	23.2634	22.5875	23.6956	22.0607	19.2301
Cg8g020940	VHA-a1	17.0872	19.6252	17.4989	18.1414	17.5365	14.4363
Cg8g008150	VHA-a2	123.98	128.317	129.858	111.154	116.324	84.5444
Cg3g016610	VHA-c1	91.1435	84.5169	80.2619	74.5208	82.1667	100.045
Cg1g002290	VHA-c2	160.882	160.958	167.535	132.04	122.405	143.695
Cg8g008850	VHA-c3	355.844	294.65	253.09	244.755	260.255	352.922
Cg3g023640	VHA-c4	417.119	360.843	325.421	257.337	258.977	328.658
Cg4g002990	VHA-c"	49.0619	46.8251	52.092	32.0806	31.1171	34.5478
Cg6g024160	VHA-d	170.204	161.327	151.245	135.243	139.411	153.394
Cg2g012060	VHA-e	22.6057	22.2371	17.8989	19.751	16.4143	29.1545
Cg2g032380	VHP1	1.85515	7.2948	6.28093	0.0392073	0.0671283	0.32584
Cg4g019740	VHP2	35.0309	36.5543	46.4658	28.8176	25.5437	15.5518
Cg1g020730	VHP3	149.606	144.741	169.307	141.315	141.979	72.6181
Cg1g022180	VHP4	68.4051	65.0049	73.3386	54.5874	55.6922	42.4829

## Sheet: supplementaryTable3
Supplementary Table 3. The DEGs of HCA and HCA in pericarp
gene_id	HCA peel1	HCA peel2	HCA peel3	LCA peel1	LCA peel2	LCA peel3	fold change	p-value
Cg8g009550	0.0445004	0.0599655	0.0764843	33.042	32.4076	32.6414	0.00184472	6.25559e-09
Cg4g017180	0	0	0.0268409	3.89783	2.70763	2.48567	0.00295243	0.00232608
Cg7g022970	0.0261319	0.145419	0.0684914	21.546	21.7185	26.987	0.0034169	0.000198002
CgUng020440	0.0683308	0	0	4.86937	3.30058	5.88127	0.00486298	0.00343028
Cg9g011350	0	0	0.101237	6.04086	1.79215	4.86831	0.00797059	0.0295407
Cg8g006680	1.87978	2.69203	1.86951	248.635	125.088	180.042	0.0116319	0.00695875
Cg8g010920	0.112479	0.153648	0.142462	9.02746	10.8275	10.3662	0.01352	5.12817e-05
Cg9g001560	0.0197618	0	0.0492394	0.962911	1.90136	2.11479	0.0138583	0.00986388
Cg2g023890	0	0.029461	0.0282637	1.41191	1.36904	1.16194	0.0146402	7.62062e-05
Cg5g024440	0.18742	0	0	6.20724	3.64145	2.71782	0.0149142	0.016874
Cg3g013020	0.200068	0.0414108	0	5.06043	5.35883	2.9249	0.0180962	0.00474004
Cg3g007450	0.0142342	0	0	0.144519	0.41145	0.21162	0.018544	0.0352908
Cg1g025820	0.144227	0.15021	0.0308978	5.92898	4.51964	5.7802	0.0200467	0.000293868
Cg5g044370	0.11751	0	0	2.25816	1.92575	1.45671	0.0208328	0.00145107
Cg4g013170	0	0	0	0.0236053	0.0212444	0.0183909	0.0210802	0.000151713
Cg6g015370	0.224713	0	0.0949591	6.13034	3.72327	4.0525	0.0229879	0.00391108
Cg9g012450	0.0428258	0.103387	0.0703833	3.09117	2.39446	3.53015	0.0240241	0.000896879
Cg3g000370	0	0	2.75554	43.6899	17.6117	42.4369	0.0265624	0.016945
Cg7g008200	0	0	0	0.0235613	0.0214535	0.0369529	0.0273226	0.00489801
Cg9g023740	0.0385727	0	0.0954801	1.36728	1.14039	2.35476	0.0275691	0.0135161
Cg2g030870	0.0427352	0	0.0542285	1.18919	1.13791	1.06805	0.0285595	9.22195e-06
Cg4g011210	0.112865	0.0155157	0.10379	2.71187	2.161	2.19484	0.0328495	0.000228873
Cg9g016770	0.0537901	0.235156	0.136178	4.71979	6.36047	1.62576	0.0334585	0.0420944
CgUng021180	0.168285	0.237316	0.620989	12.4757	9.70934	7.38518	0.034717	0.00299609
Cg5g014470	0.0911802	0.0588779	0	0.574502	1.48127	2.15827	0.0356091	0.042067
Cg2g026160	0	0	0.0260034	0.128296	0.231233	0.322346	0.0381351	0.0182316
Cg2g035540	0	0	0	0.0444185	0.0398942	0.0348335	0.0397154	0.000137179
Cg1g026000	0.863618	0.883423	0.582193	19.9379	18.3643	19.1725	0.0405262	2.43846e-06
Cg2g026150	0.092501	0	0.0566737	1.55311	1.00757	1.11124	0.0406258	0.00227505
Cg3g010750	2.24792	1.44395	0.614831	38.4102	32.9729	33.2145	0.041174	5.34052e-05
Cg6g007120	0.101072	0.190699	0.611425	5.90662	7.65496	8.3646	0.0411926	0.0007198
Cg2g006300	0	0.0365908	0.058444	0.839489	0.628026	0.770448	0.0424649	0.000379224
Cg9g014540	0.414814	0	0.406205	5.95418	5.84292	7.23884	0.0431299	0.00020427
Cg9g023010	0	0	0.0488402	0.56343	0.195723	0.354384	0.0438604	0.0300815
Cg4g013350	0	0	0	0.0533478	0.0403429	0.0421694	0.0452867	0.000369395
Cg4g022710	0	0	0	0.0739883	0.0332606	0.0289516	0.0454002	0.0340467
Cg1g010900	0.00986921	0	0	0.0745206	0.0452277	0.0868187	0.0477773	0.00681211
Cg9g016930	0	0.0547378	0	0.196992	0.480486	0.467155	0.0478213	0.0181616
Cg3g008620	0	0	0	0.050283	0.0448616	0.0484514	0.0478653	7.29261e-06
Cg8g005090	0	0	0	0.081104	0.0363846	0.0318275	0.049772	0.03399
Cg8g006540	2.96787	1.23348	1.74904	36.1931	52.0396	29.6972	0.050457	0.00496441
Cg1g015570	0.492328	0.0821427	0.275265	4.98863	5.3994	5.61828	0.0530875	2.10402e-05
Cg5g014840	0.135919	0.1293	0.165707	2.71454	2.60396	2.59625	0.0544459	3.88742e-07
Cg8g009470	1.46253	1.76087	1.6057	30.0169	29.3106	25.8779	0.056676	3.09043e-05
Cg1g018200	0.0594632	0.0419355	0.113492	1.19638	1.0959	1.4649	0.0571947	0.0004615
Cg3g024900	0.135796	0	0.166701	1.96809	1.66105	1.43982	0.0596763	0.000598667
Cg2g011460	0	0	0.0340707	0.11691	0.305347	0.144064	0.0601615	0.0414726
Cg2g040360	5.46276	2.52274	5.76551	77.1754	83.0109	55.0294	0.0638941	0.00144196
Cg5g044360	0.0642311	0.171866	0.235804	3.18577	2.96588	1.09132	0.065153	0.0276122
Cg3g011540	0	0	0.0148926	0.0884268	0.0803112	0.057654	0.0657824	0.00252626
Cg6g001860	0	0	0	0.0581561	0.101217	0.0461221	0.0684984	0.0149042
Cg1g014830	0.0126512	0.0347399	0.503976	2.67203	2.47447	2.88432	0.0686564	0.000234383
Cg6g009890	0	0	0	0.090935	0.0803626	0.0357631	0.0690202	0.0150674
Cg3g004810	0.268153	0.459719	0.292627	4.51078	5.17486	4.7123	0.0708781	2.67301e-05
Cg9g014420	0.677204	1.72754	0	13.1456	11.7468	7.88196	0.0733727	0.00359627
CgUng020740	0	0	0.099112	0.345683	0.304814	0.692297	0.0738103	0.0311663
CgUng020690	0.0492584	0.399291	0.187314	2.55012	2.13856	3.91172	0.0739342	0.00823238
Cg9g024980	0.122861	0.16865	0	1.36209	0.802045	1.77195	0.0740612	0.0131158
Cg2g036970	0.219627	0.0486914	0.271386	2.70994	2.55107	1.96998	0.0746377	0.000684874
Cg2g010800	0.128142	0	0	0.311084	0.687028	0.715095	0.0747966	0.0182304
Cg8g005710	0.0203958	0	0	0.104603	0.0955823	0.0718806	0.0749664	0.00213001
Cg2g012380	0.418925	0	0	1.82989	2.39769	1.35553	0.0750343	0.00658679
Cg9g002690	0.868	0	0.233832	5.86415	3.75646	4.24082	0.0794891	0.00348057
Cg8g009120	0.207569	0	0.263841	2.20257	1.66279	1.96474	0.080858	0.000525911
Cg9g015110	0.145731	0.286904	0.516026	1.54412	4.46401	5.49775	0.0824501	0.0415387
Cg8g008790	0	0	0.0304214	0.059518	0.16159	0.14086	0.0840444	0.0279486
Cg2g033260	0.126787	0.173154	0.307006	2.63563	2.42022	2.05405	0.0853665	0.000261826
Cg6g005210	0.0481654	0	0	0.178298	0.106156	0.278616	0.0855407	0.0308476
Cg9g021520	1.50756	4.57303	2.23529	35.1909	33.4458	27.5431	0.0864618	0.000299785
Cg4g009340	0.751126	0	0.183741	3.87666	5.23377	1.60594	0.0872373	0.0394346
Cg8g009210	0.0245369	0	0	0.122732	0.0823251	0.0738311	0.0879811	0.00781218
Cg9g008750	0.0417704	0.564908	0.103131	2.81154	2.99483	2.26053	0.0879904	0.000881349
Cg2g037160	0.317025	0.147189	0.234636	2.57772	2.61683	2.71675	0.0883357	3.03107e-06
Cg9g007520	51.8596	21.9028	38.8835	575.62	292.574	389.537	0.0895628	0.0102511
Cg5g008550	0	0.0389349	0.110512	0.541349	0.557313	0.564364	0.0898644	0.000107662
Cg3g005110	0.170548	0	0	0.63549	0.47362	0.78653	0.0899686	0.00574191
Cg5g037880	0.0325447	0	0.0206826	0.101433	0.218458	0.270736	0.09012	0.0245355
Cg4g007310	0	0.046874	0.0435639	0.388791	0.411156	0.202774	0.0901925	0.0109209
Cg5g038370	0	0	0	0.102973	0.138559	0.0403422	0.0939581	0.0307082
Cg2g031700	0.134097	0.0701935	0.042664	0.374416	1.12065	1.1115	0.0947432	0.0341043
Cg8g022390	0.110274	0.101409	0.233297	2.02358	1.74836	0.812986	0.0970528	0.020097
Cg2g005260	0	0	0.0459388	0.0932154	0.124142	0.251106	0.0980627	0.0498587
CgUng005000	0.14719	0.308557	0.25061	1.57739	3.0898	2.44189	0.0993598	0.00837742
Cg3g018630	0	0.133949	0.124943	0.734468	1.21483	0.625185	0.100561	0.0143118
Cg4g005820	0.432014	0.124236	0.382933	3.05355	3.31532	2.92009	0.101107	5.00421e-05
Cg8g009540	0.580878	0.311115	0.802498	4.15214	4.89956	7.67315	0.101316	0.00975508
Cg1g025800	0.0274001	0.0561044	0.0175226	0.277136	0.442154	0.21684	0.10792	0.015175
Cg1g021180	2.84878	5.5984	4.63871	41.1703	38.5903	39.2453	0.10996	5.98046e-06
Cg7g021600	0.316607	0	0.74867	3.20696	2.89363	3.57476	0.110102	0.000608467
Cg6g000860	0	0	0	0.125796	0.106549	0.0991925	0.110512	0.00015386
Cg3g021670	0.0503009	0.0354961	0.0981789	0.397696	0.483338	0.772521	0.111261	0.0130429
Cg7g011950	0	0.0373038	0.0342451	0.199713	0.331956	0.105162	0.112351	0.0478905
Cg1g021720	0.0163619	0.178779	0.0844772	0.890331	0.959047	0.60225	0.114054	0.00369011
Cg3g002070	2.04591	1.55356	2.67882	15.3143	16.6626	22.9698	0.114261	0.00242834
Cg5g013460	0.409797	2.12616	0.516349	8.77164	8.87958	8.93148	0.114823	0.000147814
Cg2g032930	0.0388605	0.184882	0.147857	0.677149	1.26848	1.28782	0.114924	0.00966096
Cg5g030390	0.416246	0.0618968	0.19843	2.79266	1.83147	1.25373	0.115105	0.0196947
Cg3g000100	0.0942938	0	0.120825	0.619371	0.758833	0.48351	0.115549	0.00330093
Cg5g018070	0.166277	0	0.0983347	0.796958	0.708989	0.760464	0.116754	0.00025732
Cg2g007350	0.0211474	0	0.0532194	0.289424	0.141031	0.18519	0.120795	0.0180077
Cg2g024550	0	0	0	0.176931	0.0478945	0.13888	0.121235	0.0339536
Cg2g047170	0.752736	0.367232	0.337867	4.30618	4.20908	3.47933	0.121541	0.00027827
Cg1g017730	0	0.0381655	0.107198	0.345541	0.499203	0.328291	0.123921	0.00546771
Cg1g005930	0	0	0	0.161591	0.0469052	0.168441	0.125646	0.0332998
Cg6g010680	0.0427751	0	0	0.1089	0.144001	0.0853494	0.12646	0.0113971
Cg5g011450	0.250038	0.293878	0.524524	3.01756	2.49832	2.86924	0.127421	0.000158375
Cg7g003440	1.87873	1.78318	1.74434	15.1786	14.7014	12.5124	0.127529	0.000115031
Cg1g026920	0	0	0	0.155599	0.056737	0.17045	0.127595	0.0232644
Cg5g038830	0	0.0433471	0.0403044	0.199578	0.141385	0.310624	0.128381	0.0213742
Cg5g021300	0.182811	0.0452718	0.432632	2.44538	1.46049	1.06244	0.132986	0.0281062
Cg7g023170	0	0	0.302218	0.82934	0.611197	0.820976	0.133635	0.00612755
Cg3g002050	0	0.58013	0.538472	3.35086	1.88713	3.01338	0.135566	0.00776228
Cg1g021510	0.220938	0	0.0543454	0.701131	0.615489	0.71281	0.135646	0.0013319
CgUng004040	0	1.35241	0	3.21393	2.03175	4.66676	0.136436	0.0321948
Cg3g011580	0	0.0537984	0	0.148454	0.089904	0.155698	0.136525	0.0145348
Cg4g004690	0.389325	0.104981	0.296781	2.34252	1.68142	1.7645	0.136667	0.00175002
Cg9g028820	0.209025	0.294705	0.267113	1.30246	1.79675	2.4697	0.138419	0.00920571
Cg3g007610	0	0	0	0.184744	0.159626	0.0715322	0.138634	0.0156194
Cg3g004700	0.0266499	0.2161	0.237452	1.51465	0.66705	1.26051	0.139504	0.0191249
Cg5g023410	0	0	0	0.159842	0.133088	0.126065	0.139665	0.000170584
Cg8g017050	0.731985	1.42922	0.976291	7.62521	11.0336	3.77337	0.139866	0.0379404
Cg3g010500	0	0	10.0742	17.2029	20.2332	34.0113	0.141002	0.0294494
CgUng021300	8.9859	10.301	5.50509	76.4535	51.5413	47.0389	0.141641	0.00565766
Cg5g030340	0.0934225	0	0.116454	0.340689	0.590356	0.536361	0.143026	0.0074743
Cg9g004070	0	0	0.090279	0.181102	0.162773	0.282473	0.144136	0.0202417
Cg7g012400	7.43429	1.17795	7.41779	48.9408	41.4492	20.6573	0.144353	0.0220596
Cg1g018440	0.15795	0	0.0925985	0.642626	0.736069	0.330591	0.146581	0.0205573
Cg3g002880	0.803579	0.98792	1.34321	6.60476	9.14533	5.42727	0.148022	0.00559568
Cg9g011950	0.0386529	0	0.154957	0.605077	0.497813	0.199737	0.14863	0.0465824
Cg2g018720	2.05444	0.535723	1.52791	9.99719	9.90454	7.78135	0.148758	0.000761045
Cg9g005400	0.0436308	0.117496	0	0.269734	0.426657	0.379103	0.149817	0.00617626
Cg2g014880	0.0777794	0.0497578	0.0232844	0.28397	0.22594	0.486007	0.15144	0.0247863
Cg3g000190	0.432147	0.615818	0	3.01903	2.63841	1.17931	0.153284	0.0307167
Cg5g003690	0.87195	0.200323	0.30668	3.44651	2.43342	2.98887	0.155484	0.00225808
CgUng006860	1.08034	0.966708	0	4.5383	4.20117	4.33711	0.156543	0.00049857
Cg5g009990	0	0	0	0.138508	0.116549	0.219752	0.15827	0.00726993
Cg2g023860	0.730497	1.52063	0.60684	4.73742	6.98152	6.13526	0.160073	0.00219287
Cg3g001010	0	0	0	0.207475	0.169424	0.113592	0.163497	0.00388971
Cg5g030910	0.814503	0.565893	0.779171	3.93475	4.55026	4.61908	0.164801	9.39127e-05
Cg5g026140	0.091321	0	0.235921	0.862319	0.466953	0.642402	0.165972	0.0147475
Cg1g018910	0.1508	0.219234	0.136998	1.00709	1.11169	0.91532	0.167111	0.000171689
Cg1g018570	2.92386	2.98962	3.13013	20.5183	16.1375	17.1228	0.168164	0.000358578
Cg2g002580	0	0	0	0.256917	0.137359	0.119569	0.171282	0.016514
Cg1g018550	1.27781	1.09176	1.64239	9.36597	6.94801	6.8866	0.172925	0.00154182
Cg8g008540	0.154709	0.0373089	0	0.267733	0.298638	0.534478	0.174427	0.0346249
Cg4g005840	0.252863	0.13977	0.573179	1.59	1.84256	2.10163	0.174517	0.00149744
Cg1g021990	1.08524	0.274427	0.986646	3.67883	5.18096	4.35775	0.177515	0.00198015
Cg5g018060	0.235142	0	0.0371175	0.655553	0.328856	0.542062	0.178359	0.0255322
Cg3g001380	1.17096	0.970822	0.639434	5.58781	6.47277	3.50362	0.178693	0.00885282
Cg3g004590	0.020958	0.108487	0.208786	0.632658	0.525575	0.709939	0.181049	0.0025886
Cg2g014780	0.714996	0.378664	0.980135	3.89653	3.42315	3.96435	0.183781	0.000227594
Cg9g023330	0.0261327	0	0	0.0323402	0.0581709	0.0510539	0.184599	0.0296837
Cg3g003370	0.0196965	0.0532596	0	0.191266	0.107964	0.0935734	0.185732	0.0355839
Cg1g023430	5.5376	4.79728	3.71059	34.6722	25.7245	14.6572	0.187138	0.0249309
Cg4g018660	0.052815	0.0715288	0	0.227943	0.205561	0.229525	0.187539	0.00139854
Cg9g012030	0	0	0	0.311133	0.131087	0.122847	0.188356	0.0374406
Cg6g000380	4.10121	3.92577	3.14501	21.4115	20.8029	17.0136	0.188627	0.000339322
Cg6g002060	0.776248	0.382861	1.24825	4.22014	5.22442	3.26361	0.189434	0.0051639
Cg5g011460	0.0993266	0.0545249	0.224978	0.664185	0.65495	0.660504	0.191363	0.000474749
Cg9g024970	0.353027	0.631069	0.562256	2.36382	2.42379	3.23329	0.19279	0.00179996
Cg8g008960	0.106389	0.028831	0.242188	0.614486	0.655327	0.645862	0.19701	0.00128245
Cg8g005280	0.237715	0	0.303105	0.541705	1.13694	1.04732	0.198396	0.0244452
Cg2g027790	0.066631	0	0.169137	0.496353	0.355277	0.329056	0.199687	0.0116682
Cg4g015850	0.669498	0.811857	2.09422	5.10394	5.67001	7.11584	0.199867	0.0031455
CgUng003990	0.193722	0.383077	0	0.549543	1.1595	1.15321	0.201519	0.0298056
Cg7g023180	0.69448	0.325322	0.84146	1.39938	3.85229	3.94303	0.202428	0.0447709
Cg5g010100	2.95117	3.78264	2.86775	14.1186	17.3101	15.6204	0.204075	0.000207713
Cg9g010440	0.453417	0.953393	0.090548	2.07073	2.42764	2.83579	0.204162	0.0043158
Cg2g034920	11.3103	11.8165	11.9641	61.7252	59.5737	50.4996	0.204256	0.000188845
Cg5g002610	0.0394668	0.0266963	0.0248171	0.148304	0.157614	0.133891	0.206863	0.000150241
Cg1g010950	0.0355222	0.0239245	0	0.133253	0.101104	0.0518034	0.207739	0.0432979
Cg7g004440	0.269079	0.194201	0.310211	1.6157	1.0544	1.0305	0.209018	0.00736342
Cg4g010030	0.120573	0	0.150894	0.44864	0.496096	0.352125	0.209326	0.0054678
Cg2g026420	0.165536	0.145182	0.241624	0.905015	1.09208	0.639866	0.209462	0.00665692
Cg4g004060	0.123835	0.0447894	0.117015	0.315396	0.483499	0.563746	0.209622	0.00975517
Cg2g013630	0.111361	0	0.232048	0.425791	0.602423	0.593748	0.211724	0.00847749
Cg7g007110	0	0	0	0.159717	0.204405	0.275055	0.213059	0.00315894
Cg9g003860	0.152929	0.0160601	0	0.293395	0.27992	0.218929	0.213304	0.0179662
Cg3g011400	0.259435	0.537693	1.79316	4.07285	4.33656	3.70507	0.213818	0.00329525
Cg3g008470	0.149812	0.025704	0.0238026	0.374559	0.317925	0.238719	0.214044	0.0131231
Cg8g021810	0.497642	0.276089	0.546486	1.96208	2.08514	2.06339	0.216053	6.31035e-05
Cg2g001210	0	0	0	0.353283	0.209343	0.0917449	0.218124	0.0448234
Cg1g020840	0.853611	1.077	0.966937	4.42078	4.16447	4.55109	0.220575	1.27401e-05
Cg1g018120	0.682553	0.647896	0.805841	2.64707	3.3294	3.45774	0.226441	0.00068558
Cg5g014640	0.0666328	0.0543203	0.0987825	0.322329	0.317541	0.329345	0.226715	5.30381e-05
Cg8g003450	1.44252	0.614754	0.997943	4.61162	4.53137	4.25041	0.228114	0.000196037
Cg1g021540	13.4667	10.4043	12.6128	54.649	53.4362	51.0647	0.229242	8.01979e-06
CgUng004480	8.45819	7.61478	8.20242	38.8714	32.3183	33.3842	0.232136	0.000196903
Cg9g010750	2.62145	2.74745	2.32526	13.9419	10.7975	7.90234	0.235715	0.00893052
Cg3g009040	0.0779966	0.100473	0.188895	0.46562	0.578617	0.508153	0.236645	0.0011183
Cg3g011390	0.721216	0.188892	0.169377	2.06907	1.15089	1.32499	0.237513	0.0260001
Cg2g030080	3.32112	5.48979	5.05267	22.9587	17.8304	16.9995	0.239902	0.00177527
Cg4g014860	0	0	0	0.271281	0.240274	0.209274	0.240276	0.000178159
Cg8g002630	0.259813	0.216114	0.162293	0.409807	1.0764	1.16981	0.240292	0.0492372
Cg4g010350	0.53225	0.129589	0.509508	2.26462	1.28113	1.32672	0.240401	0.0234864
CgUng006560	0	0	0	0.340466	0.268451	0.121891	0.243603	0.0193018
Cg1g017860	0.436142	0.193205	0.331336	1.03093	1.57247	1.28388	0.247135	0.00472017
Cg8g006380	0.386101	0.462577	0.185337	1.45485	1.81739	0.906312	0.247458	0.0194664
Cg5g041090	14.9161	7.29749	12.8002	51.432	46.8629	41.5461	0.250383	0.000664526
Cg2g025940	0.24953	0.0372147	0.141041	0.311387	0.693914	0.701408	0.250649	0.0403731
Cg6g023400	3.51087	0.868942	2.19824	10.6804	8.61601	6.94049	0.250718	0.00775271
Cg4g006560	8.70546	6.33653	8.60728	36.0371	31.7886	25.8586	0.252436	0.00156832
Cg5g031960	0.0597468	0.0835862	0.0777072	0.3031	0.270064	0.300097	0.25312	6.94555e-05
Cg5g000840	0	0	0	0.199974	0.353543	0.208371	0.253963	0.00700881
Cg1g017190	0.547169	0.0773156	0.40915	1.452	0.985437	1.63065	0.254084	0.0130764
Cg2g006060	0.0534781	0.0238523	0.0221495	0.109389	0.139394	0.136535	0.258176	0.00240918
CgUng006880	1.04809	1.51329	0.809101	4.62402	3.74881	4.53238	0.261172	0.000782115
Cg7g008890	0	0	0	0.432997	0.187008	0.168351	0.262785	0.0368748
Cg1g018860	0.283949	0.110813	0.156265	0.77703	0.723572	0.593337	0.263153	0.00239648
Cg9g002710	0.396756	0.452519	0.228268	1.88604	1.11609	1.08848	0.263419	0.0204591
Cg5g030730	0.930467	0.586572	2.31553	5.31188	4.25208	4.9749	0.263609	0.00435991
Cg1g012680	4.31363	0.88098	1.82424	7.95892	11.3991	7.21608	0.264124	0.0166678
Cg5g015390	4.05467	2.72792	1.9684	11.0748	11.4206	10.5679	0.264674	0.000249676
Cg3g011450	1.85887	1.39138	1.42909	6.2331	6.59588	4.74993	0.266191	0.00181549
Cg1g021920	1.07672	0.225126	0.386553	2.89377	1.21971	2.20776	0.267099	0.0488322
Cg3g011370	2.02109	1.14793	2.39297	6.97575	9.25277	4.44002	0.269104	0.0248641
Cg5g044040	0	0.15573	0.290667	0.579921	0.385873	0.672606	0.272459	0.0289539
Cg8g019550	0.764052	0.556886	0.792585	3.12376	2.9633	1.64989	0.273173	0.016604
Cg2g024770	0.84903	0.684978	0.986628	3.50037	3.832	1.88086	0.273589	0.0215241
Cg2g026350	0	0	0	0.379518	0.29563	0.148656	0.274601	0.0152221
Cg8g008740	4.31787	6.11688	4.85635	16.7741	17.9798	20.596	0.276262	0.000431903
Cg4g000250	0.0999321	0.0697999	0	0.248765	0.217306	0.148286	0.276276	0.0240922
Cg7g012590	4.7378	1.19504	4.28304	14.929	12.2935	8.96433	0.282309	0.0135229
Cg6g006330	5.83289	6.40294	3.96826	18.1841	24.3715	14.6462	0.283279	0.0096229
Cg6g015930	0.782303	0.379985	0.495905	2.02482	2.00371	1.7986	0.284564	0.000572728
Cg1g011340	0	0.309776	0.277075	0.690017	0.724467	0.647561	0.284597	0.00815604
Cg2g011190	0.0359418	0.0638027	0.0150398	0.16419	0.120944	0.116489	0.285801	0.00998575
Cg6g007350	3.48988	2.04359	3.11253	11.8154	10.4889	7.8796	0.286444	0.00435299
Cg1g028360	9.53783	8.88662	8.68357	35.2375	29.8701	29.2168	0.287391	0.00031125
Cg5g036580	0	0	0	0.28057	0.361154	0.22052	0.287415	0.00212921
Cg3g008030	0.636492	0.154695	0.795794	1.60196	1.91379	2.00129	0.287651	0.0045227
Cg1g025650	0.805486	0.408436	0.73347	2.67789	1.51191	2.56982	0.288092	0.0148859
Cg3g003860	1.81514	2.8316	4.81818	15.7515	7.3393	9.76007	0.288118	0.042377
CgUng018140	14.4017	12.5507	10.8033	41.3651	44.027	45.601	0.288227	4.2947e-05
Cg2g014830	0	0	0	0.320395	0.345403	0.202094	0.289297	0.0028155
Cg2g008140	0.344434	0.0906085	0.167848	0.668417	0.446858	0.964696	0.289855	0.0426073
Cg2g045910	1.58254	1.34383	1.98958	6.28145	6.27694	4.38843	0.290081	0.00366259
Cg8g004160	2.09206	0.59723	0.960093	4.81216	3.2017	4.54902	0.290489	0.0114916
Cg1g012930	0.138031	0.113824	0.204463	0.608095	0.47673	0.472108	0.293088	0.00215424
Cg7g001530	0.0128536	0.0176645	0.0165534	0.0653635	0.0297439	0.063994	0.295858	0.0335255
Cg4g016210	0.155176	0	0.320116	0.51646	0.685606	0.402449	0.296222	0.0383169
Cg1g024740	0.36289	0.328651	0.614884	1.35409	1.12362	1.9302	0.296382	0.015681
Cg5g039810	0.214624	0.149619	0.281248	0.913148	0.558463	0.702799	0.296858	0.00971222
Cg2g030910	0.306238	0.0974165	0.13715	0.696427	0.487342	0.614877	0.300673	0.00898887
Cg7g000810	0.0352241	0.0962996	0	0.17462	0.155927	0.102812	0.303498	0.04681
Cg4g022010	0.418587	0.0555224	0.212504	0.794052	0.964762	0.49226	0.305016	0.0397802
CgUng020600	0	0	0	0.478548	0.159728	0.278856	0.305711	0.0303045
Cg2g035240	4.69884	4.40072	4.8165	17.8959	13.6365	13.8691	0.306511	0.00164045
Cg3g002060	2.08577	1.97684	2.83748	6.97362	7.35052	8.12208	0.307405	0.000279213
Cg5g037960	0.395702	0.346217	0.469768	1.1417	1.5583	1.21618	0.309405	0.00248642
Cg6g014970	0.755672	0.241898	0.579826	1.12451	1.56627	2.36184	0.312194	0.0418049
Cg3g007430	2.15356	1.56741	2.94161	7.00821	8.45321	5.852	0.3126	0.0045735
Cg8g004930	1116.5	452.105	849.726	2790.92	2825.51	2113.72	0.312844	0.00420372
Cg7g017960	0.0895509	0.0559648	0	0.107732	0.190828	0.165273	0.313724	0.0416043
Cg3g005510	0.40325	0.352111	0.254118	1.32994	0.972813	0.893334	0.315848	0.00669113
Cg4g005830	0.429348	0.361036	0.828083	1.37134	1.68828	2.04944	0.316784	0.00886161
Cg3g009760	3.98265	5.11424	3.89943	13.4454	16.2789	11.2386	0.317271	0.00350009
Cg1g021150	0.801316	2.26745	2.18441	5.55536	4.44431	6.50308	0.318321	0.00790853
Cg2g004710	1.6716	1.63101	1.34786	4.05322	4.2516	6.29991	0.318422	0.0102239
Cg2g000970	9.64663	3.34949	9.92723	26.7573	22.1228	23.0317	0.31877	0.00315845
Cg3g000660	0.505624	0.498842	0.416558	1.42283	1.25583	1.74949	0.320907	0.00246564
Cg9g009620	2.26497	2.66545	1.74471	5.83097	8.49784	6.44395	0.321341	0.00521533
Cg9g025800	0.121465	0.323545	0.201104	0.4495	0.698287	0.856413	0.32238	0.0266827
Cg6g004950	0.0324955	0.0896555	0.162778	0.35917	0.177651	0.345919	0.322778	0.0456594
Cg2g033670	39.5398	22.6486	33.8085	107.647	114.328	75.2098	0.323021	0.00681344
Cg4g003920	2.72028	0.337706	2.78084	5.51474	7.06201	5.40505	0.324708	0.0138107
Cg8g002880	7.96682	4.47788	6.14835	23.0935	19.3272	14.767	0.325123	0.0078739
Cg4g015860	2.22407	1.63493	1.5337	5.48138	5.68708	5.37201	0.326031	9.22542e-05
Cg4g001800	0.224412	0.107149	0	0.275305	0.303124	0.43613	0.326803	0.0493503
Cg5g024000	0.0388756	0	0.0938455	0.13794	0.123634	0.142993	0.328057	0.0312105
Cg7g022680	0.0201261	0.0420722	0.0263	0.115244	0.0935703	0.0606695	0.328399	0.0245369
Cg6g007230	0.78745	0.303605	0.911762	1.77277	2.12234	2.20003	0.328592	0.00388105
Cg7g003800	1.48043	0.801624	1.5341	2.99072	4.73077	3.7972	0.331301	0.00985243
Cg2g002250	5.06884	3.06094	3.95355	12.2375	9.33297	14.7739	0.332468	0.00848623
Cg4g018140	0.317772	0.0878768	0.322146	0.752225	0.753009	0.682569	0.33266	0.00383123
Cg4g024960	0.814515	0.478691	0.704823	2.23583	1.44965	2.2934	0.334181	0.0101636
Cg7g013200	0.294586	0.287325	0.578768	0.959028	1.25597	1.24369	0.335584	0.00494715
Cg4g006590	3.20061	3.82844	4.92657	11.0054	11.9557	12.614	0.336067	0.000331442
Cg4g006680	3.58634	2.48641	2.50249	9.10208	6.43738	9.93293	0.336648	0.00723315
Cg8g023020	0.532156	0.318341	0.200858	1.13574	1.06553	0.892274	0.339855	0.00490823
Cg6g012970	0.0365899	0.0479375	0.0454744	0.11396	0.144284	0.123187	0.340827	0.000953513
Cg3g010910	1.50236	1.60534	1.13516	4.48938	3.26284	4.68483	0.341147	0.0042734
Cg7g007760	0.0943905	0	0.0812166	0.202466	0.182587	0.125985	0.343628	0.0402363
Cg7g001500	0	0.144066	0.127183	0.256633	0.331271	0.199464	0.344501	0.0441986
Cg2g005890	0.0386152	0	0.0757239	0.0991369	0.134421	0.0976193	0.345251	0.0442459
Cg5g030610	1.00161	0.852143	0.981922	2.53956	2.62538	3.01422	0.346695	0.000314193
Cg9g028530	0.578046	1.58723	1.48594	4.68349	2.70486	3.13199	0.347063	0.0282972
Cg1g018400	6.14424	7.8146	9.37481	22.9908	22.0486	22.1658	0.3472	0.000116877
Cg6g003190	0.301633	0.463049	0.0836476	0.917197	0.735571	0.788408	0.347509	0.0122905
Cg6g003730	0	0	0	0.474122	0.388553	0.185185	0.349287	0.0151451
Cg9g025450	2.38529	2.01489	2.20899	4.50258	7.94617	6.32942	0.35196	0.0154173
Cg9g019830	5.16146	6.23696	8.50838	21.6594	17.741	16.9441	0.353305	0.00231088
Cg9g014500	7.70102	2.72653	4.12893	15.6343	12.3323	13.1232	0.35426	0.00772347
Cg1g017230	5.04095	3.93625	5.45064	13.7939	13.8082	13.1147	0.354346	6.56776e-05
Cg1g013420	1.46826	1.0059	1.18699	3.61144	3.27298	3.43576	0.354756	0.000182026
Cg3g023310	0.621229	0.394972	0.439913	1.56411	1.44666	1.08605	0.355425	0.00527436
Cg8g009620	3.99349	4.05518	4.37419	15.3682	7.66148	11.8741	0.355917	0.0283377
Cg9g002850	0.0765983	0.209472	0.292076	0.481967	0.648273	0.490945	0.35662	0.0137055
Cg2g019490	3.87224	2.45845	2.94955	11.71	8.02707	6.23576	0.357306	0.0287244
CgUng015400	7.01776	18.7845	7.17603	25.7324	28.3478	37.9272	0.358431	0.0216017
Cg1g022990	1.48902	0.403484	1.67263	4.12378	2.75918	3.01886	0.360048	0.0214539
Cg9g012850	3.60838	2.80295	2.67725	10.3941	8.09891	6.73849	0.360208	0.00824487
Cg1g008750	2.61006	1.13613	4.19465	7.12268	9.89455	4.96711	0.361204	0.0492772
Cg8g004150	0.433546	0.321397	0.396147	0.88187	1.17388	1.11173	0.363409	0.0020839
Cg6g018800	4.39471	3.8702	5.37953	13.5337	8.29817	15.6226	0.364294	0.0233677
Cg1g003520	0.0799837	0.0275876	0.102588	0.176022	0.202474	0.197917	0.364598	0.00670404
Cg6g014140	1.96855	0.565873	0.709732	2.76953	3.15048	2.94686	0.365874	0.0150481
Cg3g000910	3.02736	1.16545	1.40155	4.59847	4.97939	5.68789	0.366465	0.00842566
Cg6g020700	0.228869	0.186617	0.156172	0.663504	0.465091	0.429533	0.366888	0.0122617
Cg2g001890	1.14934	0.798478	0.751396	2.82368	2.02903	2.50364	0.366923	0.0041089
Cg2g047420	263.663	271.569	255.382	882.379	572.23	698.358	0.367221	0.0073019
Cg2g002930	1.34785	0.633314	1.16259	2.86408	2.67053	2.98981	0.368794	0.00154138
Cg1g028120	0.841091	1.05885	1.3182	3.66404	2.06441	2.98575	0.369299	0.0193005
Cg2g020360	2.71577	0.885619	2.53576	5.39135	6.34633	4.87346	0.36946	0.00853928
Cg1g019150	1.04302	0.864778	2.59072	3.99262	4.26702	3.88757	0.370333	0.0103686
Cg1g028460	0.19054	0.449202	0.234259	0.651562	0.674495	1.02688	0.371451	0.027522
Cg6g003640	3.04402	1.75254	2.93096	7.57247	6.47671	6.75047	0.371522	0.00117721
Cg2g022500	0.226848	0.0596266	0.374058	0.531638	0.644128	0.599638	0.372046	0.0183113
Cg9g000500	2.62836	1.88623	3.47498	6.58046	7.80921	7.05935	0.372491	0.0015222
Cg1g024720	0.567958	0.0510678	0.338279	0.891385	0.88829	0.777963	0.374293	0.0257804
Cg6g017010	310.966	186.727	239.738	703.983	628.797	635.484	0.374661	0.000690613
Cg4g010240	2.6686	1.2395	2.2981	6.87938	5.70366	3.96729	0.37499	0.022022
Cg3g002270	2.82768	2.12956	1.71771	4.15525	5.95506	7.67467	0.375314	0.0255235
Cg3g008960	2.07045	0.951811	2.20642	4.99639	5.98987	2.89079	0.376786	0.0444129
Cg6g011530	0.951998	0.462161	0.772058	2.23957	2.05792	1.49942	0.377135	0.0104408
Cg6g013500	8.65325	9.95436	9.07436	26.7622	22.7827	23.8241	0.377298	0.000261847
Cg7g002230	1.83056	0.413701	0.810517	2.54817	2.88409	2.60416	0.380117	0.0187643
Cg2g034840	26.2423	6.8968	31.0217	55.064	67.4911	45.9949	0.380663	0.0226762
Cg9g004590	2.97755	0.702286	2.76836	6.54879	6.12522	4.192	0.382319	0.0276955
Cg2g023820	0	0	0	0.136681	0.595364	0.428325	0.38679	0.0447484
Cg5g036590	11.354	6.08989	10.2672	24.8684	22.056	24.1327	0.389983	0.00134069
Cg5g012350	0.135096	0.223555	0.142536	0.38061	0.346843	0.553934	0.391129	0.020678
Cg9g014450	8.53251	2.89261	8.96916	21.3119	18.9896	11.7453	0.391845	0.0387971
Cg5g007770	0.0828228	0.032563	0.0152141	0.119228	0.108143	0.105625	0.392197	0.0311007
Cg9g000770	69.4888	12.9976	72.6417	135.654	134.537	124.631	0.392906	0.0153802
Cg8g005030	4.55068	3.44626	4.32592	9.56007	10.9687	10.6685	0.394998	0.000321664
Cg9g008610	5.25105	1.85453	3.83379	9.49794	8.32192	9.81909	0.395795	0.00683647
Cg1g024870	1.98367	1.64711	3.02417	4.24602	5.4032	7.16485	0.395796	0.0230497
CgUng019780	8.25678	9.79019	8.48153	27.2368	18.5195	21.0069	0.397352	0.00704519
Cg6g020640	0.362812	0.295478	0.0462476	0.501479	0.651803	0.607823	0.400054	0.0294113
Cg5g030690	0.823165	0.859343	1.08324	2.54512	2.44167	1.91397	0.400789	0.00287154
Cg7g003550	1.29142	0.792959	0.385426	2.06856	1.71441	2.35528	0.402363	0.018933
Cg6g007360	1.45127	0.584021	1.67661	3.27451	2.8265	3.09808	0.403507	0.0069133
Cg9g006070	1.97056	1.51874	4.05632	7.31813	5.71622	5.65414	0.403758	0.0175523
Cg5g044720	16.4048	11.4804	9.45952	34.5697	30.5744	27.3025	0.40396	0.00336502
Cg7g018150	0.379701	0.23729	0.541387	0.95119	0.927207	0.98176	0.405005	0.00314052
Cg8g005110	3.24795	1.17368	1.62222	4.85079	5.96822	4.09496	0.405248	0.0237669
Cg9g024960	18.6512	10.0504	18.1779	38.7286	43.4811	33.3823	0.40556	0.00476311
Cg9g024200	4.19286	4.30064	4.45783	12.4829	6.96742	12.4439	0.406071	0.0262078
Cg6g010480	62.8594	65.3229	58.3413	131.739	208.862	112.974	0.41123	0.0389067
Cg2g028410	1.44937	1.05963	1.57932	3.41129	2.95052	3.51673	0.413859	0.00117226
Cg4g007330	30.4525	15.7414	29.1664	67.3672	63.6597	50.6394	0.414828	0.00687476
Cg2g026390	4.46447	7.53854	4.96958	15.0097	12.9401	12.9286	0.415197	0.00248034
Cg7g003380	4.66871	2.15062	4.12023	9.94925	8.43347	7.93876	0.415613	0.00625586
Cg9g016760	0.302934	0.193873	0.141744	0.380654	0.530135	0.620486	0.417006	0.0244441
Cg2g001930	0.717191	0.237203	0.86824	1.39655	1.49084	1.47749	0.417568	0.0116722
Cg2g002240	7.74254	2.78768	7.22514	17.3515	12.1914	12.9679	0.417667	0.0213742
Cg1g006010	2.12715	0.817095	1.24261	3.9557	2.708	3.33946	0.418553	0.0213336
Cg3g009150	5.33306	2.64161	2.65154	10.503	7.75314	7.12997	0.418584	0.0229128
Cg9g008830	0	0	0	0.269514	0.458967	0.528506	0.418996	0.00563906
Cg5g044010	2.3302	1.29723	2.17874	4.35455	4.48309	5.01597	0.419109	0.00213292
Cg5g040460	8.14799	3.24924	9.92106	16.5087	16.9731	17.1673	0.420902	0.00817884
Cg6g015640	1.71464	1.78324	1.33536	3.73675	4.17428	3.57026	0.420967	0.000624096
Cg6g010540	0.291125	0.164504	0.104509	0.462337	0.46815	0.400111	0.420967	0.0122405
Cg8g014300	2.71722	0.917725	3.23773	4.57946	6.69346	5.03682	0.421385	0.0298152
Cg2g008360	3.54795	1.24988	2.26198	5.52866	4.10374	7.06265	0.422868	0.0412834
Cg8g023060	7.34024	3.99756	6.04288	16.1194	13.7473	11.1968	0.423263	0.0101594
Cg4g007030	6.84901	6.24973	5.25941	11.3802	16.6699	15.3025	0.423461	0.00725957
Cg8g005260	30.1606	6.07428	13.8253	39.9276	39.3567	38.9257	0.423485	0.0329826
Cg4g002330	0.363011	0.483624	0.302337	1.00977	1.11173	0.582486	0.424918	0.0384962
Cg4g005230	42.5688	41.6874	37.0555	95.8293	91.0335	98.5202	0.425084	3.92691e-05
Cg1g011320	12.8607	10.3366	8.35717	28.2739	23.8594	22.0071	0.425604	0.00333526
Cg7g021590	4.54824	1.48398	3.49698	7.59612	7.00194	7.73319	0.42672	0.00998916
Cg1g001530	81.3855	34.4586	71.2424	140.609	156.823	140.654	0.427054	0.00536756
Cg9g007000	1.12603	0.912313	0.717269	2.39218	2.40192	1.64564	0.427907	0.0113789
Cg9g007750	0.540876	0.818782	0.908927	1.38598	1.96892	1.94581	0.427978	0.0101432
CgUng021570	0.600859	0.356225	0.327917	1.07239	0.919344	1.00841	0.428313	0.00419957
Cg9g026870	0	0	0	0.290643	0.308134	0.68773	0.428836	0.0296459
Cg2g009780	27.1661	23.1602	17.723	53.0115	54.5259	51.017	0.429186	0.000494571
Cg5g005810	0.963215	0.268423	1.57964	2.19323	1.82797	2.52225	0.429632	0.0439861
Cg3g022460	3.10857	1.69361	2.76002	6.59196	5.68849	5.29473	0.430277	0.0043333
Cg2g011230	5.60995	2.72051	6.90207	14.1513	12.7582	8.45276	0.430757	0.0337354
Cg5g014360	2.65581	1.35658	1.76261	4.05872	4.51608	4.79244	0.432026	0.00450636
Cg5g044890	3.42005	4.59383	4.88149	11.031	7.04453	11.7	0.433086	0.0208207
Cg1g003170	0.176613	0.241131	0.213106	0.425489	0.530799	0.498963	0.433499	0.00164058
Cg1g024390	0.272036	0.83835	0.655545	0.977384	1.49916	1.59506	0.433719	0.0390841
Cg5g030770	1.8212	1.36288	1.70098	3.83715	4.02784	3.39254	0.433937	0.000801944
Cg4g016170	5.5055	2.7028	5.54322	9.02203	13.254	9.27617	0.435834	0.0233741
Cg7g002200	1.41641	0.513749	1.19678	2.51746	2.62785	2.01363	0.436788	0.0153533
Cg5g002950	1.43195	1.66602	2.27937	3.90508	4.18974	4.21244	0.436924	0.00104416
Cg9g010970	11.9929	12.6071	8.82012	25.7282	26.7189	23.9842	0.437257	0.000541232
CgUng020390	0.600927	0.910562	1.5152	2.64268	2.25571	1.99857	0.438844	0.0169346
Cg3g000540	0.462548	0.790248	0.574072	1.3542	1.38346	1.41442	0.439989	0.00136957
Cg3g007620	3.11389	5.50393	2.87883	6.74119	8.25765	11.0666	0.441069	0.0330252
Cg3g013950	0.194219	0.229394	0.20211	0.47404	0.352305	0.588827	0.442153	0.0189816
Cg8g014270	25.4017	18.8153	17.9732	52.8014	38.5124	49.117	0.442853	0.00592851
Cg2g021700	4.48086	2.44414	4.7473	9.22475	10.5008	6.60725	0.443261	0.0227525
Cg2g047260	0.293199	0.166646	0.460113	0.512485	0.684756	0.873978	0.444163	0.0463559
Cg2g032910	0.349524	0.251154	0.417705	0.757757	0.714752	0.815985	0.445001	0.00170175
Cg2g000720	8.23466	13.0138	10.0218	21.21	29.2705	19.7818	0.44505	0.0164112
Cg1g016340	0.0364153	0.115295	0.0616054	0.122017	0.16641	0.190394	0.445502	0.0448703
Cg3g005000	0.770187	0.52531	1.54844	1.86483	2.13155	2.36526	0.447045	0.0262394
Cg7g013160	0.583696	0.651283	0.836216	1.529	1.59669	1.5048	0.447295	0.000445014
Cg6g018040	1.69598	2.03522	2.61943	4.67446	3.59037	5.92981	0.447396	0.0229048
Cg4g014240	1.07462	0.422308	1.23176	2.20543	1.85466	2.03794	0.44747	0.0137493
Cg5g011250	0.205418	0.159193	0.0819153	0.322741	0.394126	0.278537	0.448588	0.0206513
Cg1g029330	3.75547	1.12804	2.46018	4.44304	6.56207	5.31218	0.450056	0.0375408
Cg6g020570	1.64193	0.886063	1.01589	2.77683	3.20398	1.88593	0.450489	0.0335028
Cg4g006550	4.03239	5.59881	1.413	9.1461	6.73643	8.62668	0.450614	0.0344293
Cg2g022640	21.6565	10	17.3622	46.0394	31.5339	30.8243	0.452212	0.0301759
Cg6g011350	0.535284	0.191461	0.397186	0.734432	0.883687	0.862607	0.453065	0.0148229
Cg3g018180	0.107116	0.124161	0.0918651	0.271374	0.26253	0.178219	0.453773	0.0140692
Cg1g017070	5.29029	3.00353	5.24418	10.8326	8.81878	10.1624	0.454085	0.00481561
Cg2g028520	0.33712	0.338333	0.918102	1.09264	1.02244	1.37533	0.456552	0.0461769
Cg7g008240	0.0341082	0.168292	0.134845	0.217659	0.258213	0.25933	0.458711	0.0357178
Cg5g042440	0.903187	0.582252	0.643808	1.69077	1.66712	1.28144	0.458956	0.00714865
Cg6g006520	41.7278	19.7446	21.119	59.2126	61.7579	58.7058	0.459668	0.0107228
Cg2g036040	1.32146	0.914925	0.809545	1.72212	2.4766	2.42691	0.459719	0.0145643
Cg9g016500	9.67635	2.72168	5.92764	15.9933	10.7901	13.0588	0.459956	0.0461234
CgUng005460	19.1072	14.904	8.36945	30.1369	34.8374	27.125	0.460163	0.0125598
Cg1g015610	0.388881	0.972981	0.535627	1.4402	1.66638	1.01049	0.460883	0.0467776
Cg3g002550	0.131045	0.05999	0.195919	0.27675	0.323403	0.238561	0.461366	0.0312804
Cg5g037710	58.303	61.0774	68.6842	108.1	128.134	169.76	0.46322	0.0169164
Cg2g036290	1.47948	0.952862	1.64069	3.29657	2.5606	2.93554	0.463228	0.00610779
Cg8g023620	14.2812	12.1546	14.973	21.5984	32.158	35.4741	0.464066	0.0202201
Cg4g010790	3.38887	1.9099	2.96988	6.649	6.48647	4.64918	0.464932	0.0151171
CgUng013550	2.46468	3.49783	2.2057	6.42361	4.3622	6.77542	0.465127	0.0211274
Cg1g025120	12.7162	9.64498	12.5032	27.9603	26.1018	20.876	0.465242	0.00465959
Cg2g008410	75.481	25.4742	44.931	117.869	105.897	89.6291	0.465502	0.0287244
Cg9g028710	9.93755	5.94398	9.53765	18.8215	21.3616	14.3848	0.465827	0.0155345
Cg9g006820	0.349412	0.0496731	0.278234	0.480844	0.453948	0.518933	0.46592	0.0487074
Cg6g010600	2.72477	1.74658	2.58308	4.69078	5.18633	5.23765	0.466725	0.00157372
Cg2g000700	0.39458	1.05656	0.402753	1.28187	1.54499	1.14268	0.46703	0.0472514
Cg2g046220	5.59631	3.82481	3.48442	9.99038	8.33552	9.26741	0.467705	0.00379908
Cg7g001610	0.125737	0.131577	0.120261	0.237482	0.350954	0.216989	0.46879	0.0269595
Cg2g004240	4.66028	4.23334	5.25522	10.9989	9.03524	10.0885	0.469708	0.00114081
Cg5g043760	0.373758	0.645753	1.0129	1.31121	1.17971	1.81508	0.471995	0.0474128
Cg4g017310	0.334699	0.251368	0.371708	0.638142	0.51395	0.864494	0.474949	0.0313893
Cg1g005130	3.43715	5.8338	4.97658	11.3433	8.80661	9.82254	0.475354	0.00673283
Cg9g003190	6.351	3.16536	5.72417	9.57741	12.2377	10.1581	0.476666	0.0116248
Cg2g037280	0.0910329	0.120752	0.0570387	0.227266	0.203655	0.132704	0.476955	0.0440061
Cg5g007030	0.755121	0.449712	0.712678	1.66129	1.15571	1.18054	0.479673	0.0218833
Cg8g005770	0	0	0	0.25719	0.527168	0.656422	0.48026	0.0150555
Cg1g000490	72.9291	74.5432	75.6667	178.903	153.625	131.512	0.480862	0.0042448
Cg2g036410	12.2203	7.48057	12.3999	24.3782	24.8729	17.3474	0.482004	0.0169013
Cg1g000810	1.60054	1.32498	0.784413	2.90077	2.36491	2.42577	0.482345	0.0106445
Cg7g000580	0.189804	0.140368	0.337587	0.566878	0.414282	0.40304	0.482415	0.0396158
Cg7g007790	6.06396	5.66676	6.46477	14.1518	10.9819	12.5499	0.482849	0.00233362
Cg1g023620	5.62144	5.20319	5.95717	13.7761	11.5751	9.37581	0.483249	0.00972542
Cg1g009300	0.312851	0.110411	0.198421	0.481726	0.421104	0.382695	0.483602	0.0275781
Cg2g014890	0.847888	0.691375	0.597673	1.57751	1.48876	1.35063	0.483809	0.00151356
Cg6g016680	67.748	39.3599	50.1396	124.587	98.4187	101.54	0.484516	0.00882499
Cg3g000350	17.6884	25.5916	26.7637	45.3505	43.9226	55.1575	0.484964	0.00545456
Cg7g012980	1.55805	1.01523	1.8977	2.92175	2.50555	3.7655	0.486357	0.0251271
Cg2g046820	5.62974	4.40675	5.17599	10.6572	10.2641	10.2962	0.487306	0.000147096
Cg5g035560	2.37836	0.815864	2.56983	3.7412	4.78208	3.28048	0.488324	0.047312
Cg5g030740	0.791549	1.01439	1.13764	2.12211	1.85012	2.05475	0.4884	0.0013917
Cg8g012220	0.62062	0.383767	0.584354	1.05653	0.926935	1.26914	0.488452	0.0110501
Cg9g029600	5.6464	1.22302	4.00767	7.24016	7.61972	7.32353	0.490325	0.0437901
Cg2g033600	4.17253	5.56483	4.63689	10.101	10.1271	9.087	0.490336	0.000733832
Cg1g007360	8.65409	5.0312	7.75813	14.9392	16.6881	12.0919	0.490481	0.0126383
Cg5g027260	0.389564	0.385222	0.394359	0.766998	0.917026	0.698779	0.49066	0.00330087
Cg5g003150	15.4346	8.38521	11.0016	26.3147	22.986	21.6362	0.490879	0.00835011
Cg5g013190	1.61144	0.580425	1.37751	2.98991	2.287	1.99309	0.490973	0.0455079
Cg8g020430	6.72759	4.33626	6.9812	10.7309	12.5131	13.481	0.491356	0.00591701
Cg2g026970	9.38946	10.3754	9.80063	20.4591	19.3975	20.3067	0.491421	2.01022e-05
Cg5g027270	3.11314	1.17564	2.29618	4.50001	4.99166	3.90712	0.491459	0.0242025
Cg4g010610	4.69875	5.45168	3.27895	8.74421	10.5583	7.99812	0.491907	0.00957502
Cg3g001820	25.4891	13.111	24.171	45.2359	38.7512	42.9162	0.494637	0.00802151
Cg2g018020	45.9675	24.4173	44.6482	82.9528	90.9788	58.2429	0.495459	0.0318178
Cg7g011420	0.423178	0.343172	0.402592	0.6597	0.895668	0.799859	0.496318	0.00551722
Cg3g016510	20.479	9.29598	16.7113	32.0416	31.5658	30.0007	0.496605	0.00931208
Cg9g003250	0.372814	0.421081	0.336302	0.664364	0.747511	0.863255	0.496762	0.00367882
Cg4g017070	39.5103	28.7393	50.7332	85.2145	77.7258	76.507	0.496906	0.00436058
Cg2g022930	7.14467	11.0256	7.50093	17.9438	16.2479	17.3515	0.498052	0.00295307
Cg4g024010	0.741521	0.400526	0.912748	1.1761	1.39867	1.5476	0.49845	0.0204676
Cg4g005260	0.522693	0.666347	0.716671	1.10312	1.44214	1.27777	0.498482	0.00494617
Cg7g010810	0.217498	0.170183	0.27462	0.396426	0.436789	0.49468	0.49876	0.00591548
Cg7g013350	8.26843	3.01341	9.61366	15.1167	15.6777	11.0711	0.49911	0.0480123
Cg1g028850	0	0	0	0.484381	0.585539	0.427946	0.499289	0.000412336
Cg9g012020	1.85226	2.35487	2.70447	4.62939	4.06917	5.13385	0.499667	0.00426972
Cg9g002490	88.645	55.7897	92.1559	36.5222	38.2953	43.4553	2.00038	0.0285209
Cg7g018520	18.619	21.3774	17.4536	7.47417	8.36752	12.8086	2.00522	0.00893219
Cg7g014200	22.6137	35.8362	34.98	16.6128	15.4324	14.4702	2.00858	0.0223027
Cg3g012680	3.74542	3.85002	3.01135	1.15296	1.97072	2.15464	2.0095	0.0118689
Cg2g003240	0.21876	0.259012	0.256788	0.0838418	0.153023	0.128256	2.01183	0.00692186
Cg6g014630	18.4899	18.1143	18.5919	7.76957	8.93031	10.725	2.01263	0.000445429
Cg5g005350	6.43847	5.81002	3.8543	2.36844	2.15314	3.47494	2.01372	0.0371783
Cg2g031320	1.63311	1.61854	1.52692	0.834192	0.702197	0.830174	2.0192	0.000123958
Cg4g011600	687.399	732.331	771.595	317.211	366.611	399.644	2.02251	0.000414252
Cg1g018720	0	0	0	2.25709	0.741477	3.07393	2.02417	0.0414615
Cg4g008370	19.8302	22.8722	17.5287	10.8614	9.72901	9.12213	2.02713	0.00335332
Cg6g009000	60.4271	69.0632	70.0123	30.6933	33.5424	33.9846	2.03117	0.000467159
Cg5g044640	15.3044	20.8212	18.9291	7.83777	8.96839	10.2509	2.03476	0.00610452
Cg2g030260	2.11538	2.24294	1.75269	0	0	0	2.037	0.00015659
Cg3g004390	36.4897	25.4136	26.3631	13.1367	13.5669	16.585	2.03902	0.0155433
Cg4g004000	2.14343	1.92908	3.08304	1.33602	1.10277	1.07002	2.03931	0.0288818
Cg5g020300	1.5894	3.4306	1.09808	0	0	0	2.03936	0.0453491
Cg3g012980	1.33164	0.888841	1.18091	0.409518	0.560969	0.69512	2.04213	0.0198025
Cg5g006140	165.3	124.971	194.644	94.0552	81.7771	61.0099	2.04742	0.0209305
Cg5g040600	36.5974	38.222	41.6984	22.0089	16.8448	17.9715	2.05046	0.000789425
Cg2g015850	0.173125	0.205163	0.190043	0.0622727	0.141506	0.0733122	2.05106	0.0213812
Cg5g037490	11.9179	12.6843	14.2777	6.14842	6.16284	6.64293	2.05126	0.000742121
Cg6g000040	10.6171	5.65216	9.38201	4.51055	4.10244	3.88412	2.05258	0.0434101
CgUng018230	2.34389	1.75136	2.06808	0	0	0	2.05444	0.000276308
Cg5g010730	2.98264	2.61818	1.68917	1.20711	1.19055	1.15024	2.05473	0.0317868
Cg3g026040	22.4573	19.8245	29.4631	6.74579	11.5835	16.5768	2.05537	0.0384426
Cg2g029780	25.1906	34.7649	30.6984	11.5683	15.1253	17.2212	2.06431	0.00848171
Cg7g019990	6.77993	6.67228	8.66511	4.12919	3.58347	2.99658	2.06526	0.00631908
Cg8g004900	73.6665	78.5954	71.4783	28.6538	26.0825	53.4814	2.0675	0.0127938
Cg1g014640	35.2995	56.9628	51.0902	22.6092	22.151	24.5683	2.06773	0.0192719
Cg3g002200	2169.58	1826.08	1150.28	972.105	687.517	827.968	2.06864	0.0462077
Cg3g000920	9.01759	11.3681	10.3968	3.85834	5.41566	5.60322	2.0691	0.00379248
Cg2g034230	21.0721	28.6108	32.624	15.0955	13.8692	10.7875	2.0705	0.0172776
Cg9g006170	36.3656	58.0828	39.0921	17.7156	24.7259	21.9334	2.07442	0.0318353
Cg8g019570	300.251	329.46	359.325	173.244	160.485	142.957	2.07482	0.00087934
Cg3g000360	2.26377	1.60078	2.36246	0	0	0	2.07567	0.000969833
Cg5g015870	25.6678	35.1633	41.9871	16.2592	15.2006	18.0615	2.07624	0.0208858
Cg5g009660	1.41155	1.97942	1.44544	1.15516	0.764482	0.407719	2.07807	0.0419928
Cg2g020130	61.8093	110.32	85.1283	36.3379	40.9728	46.4183	2.0792	0.0358362
Cg5g037790	38.7161	55.9551	46.33	23.6945	23.5875	20.4808	2.08081	0.00871903
Cg7g005510	31.1495	56.6235	46.1081	23.5423	23.7892	16.9681	2.08215	0.039786
Cg9g001080	209.261	151.159	198.356	88.146	79.8316	100.122	2.08421	0.00669772
Cg5g044590	27.5068	21.7835	26.6888	12.0354	13.0721	11.302	2.08679	0.00208561
Cg9g027220	1.26572	1.17315	0.758736	0.660584	0.49855	0.373079	2.08692	0.0347908
Cg1g000640	11.7478	18.2094	16.7314	5.89272	6.93019	9.52641	2.08904	0.0221117
Cg5g000020	14.0159	23.4116	21.3118	9.26898	8.1919	10.6554	2.08916	0.0254036
Cg7g002340	29.2211	39.9304	47.3097	17.1772	18.3409	20.1181	2.09326	0.018926
Cg4g004010	69.5946	71.3583	68.5402	29.406	34.8031	35.6811	2.09723	6.74114e-05
Cg8g007270	105.815	153.889	98.2573	54.7272	61.1585	54.4258	2.1018	0.0235392
Cg1g017690	24.0056	38.5248	27.2659	15.9656	13.8745	12.7635	2.10772	0.0249443
Cg3g009920	15.9856	23.7218	16.0464	9.8319	9.78155	6.83641	2.10791	0.0238364
Cg4g002360	2.79049	2.98438	3.1064	1.33402	1.44421	1.42829	2.11131	9.21644e-05
Cg6g010360	6.11508	3.77712	6.04439	1.43997	2.68545	3.41889	2.1124	0.0436115
Cg3g013180	61.0641	52.9475	88.3983	32.7451	24.9991	38.0433	2.11311	0.0353505
Cg9g023980	1.56022	1.59597	1.27226	0.836927	0.649903	0.607988	2.114	0.00332607
Cg2g002980	16.7645	16.2894	20.6604	9.5601	8.84137	6.97815	2.11643	0.00397245
Cg6g017990	128.173	190.705	141.123	66.1309	77.3247	73.5982	2.11929	0.0138319
Cg9g010460	27.1727	38.6168	27.7558	16.2491	15.0405	12.8216	2.12067	0.0128963
Cg5g027670	2.16935	2.60577	2.10747	1.33342	0.951585	0.957319	2.12273	0.00382166
Cg1g023040	9.19491	15.8152	14.1509	7.32602	4.98568	6.12137	2.1245	0.0302102
Cg1g027660	2.61437	1.61868	2.14777	0	0	0	2.12694	0.00178333
Cg5g001570	35.5536	35.098	36.9429	16.8504	19.7024	13.971	2.12958	0.000402033
CgUng000720	14.1737	20.9554	11.6897	6.69519	6.60744	8.64467	2.13324	0.0436234
Cg6g018360	0.147624	0.100818	0.0939585	0.0463461	0.041284	0.0726823	2.13583	0.0356113
Cg3g002440	26.051	28.9646	25.6194	12.9809	12.6486	12.1087	2.13669	0.000188642
Cg2g042560	5.03751	3.21354	4.84631	2.48896	1.96138	1.67557	2.13803	0.0206018
Cg6g009940	0.605278	0.512332	0.734745	0.165624	0.27516	0.425421	2.13847	0.029503
Cg9g011580	7.20028	7.7161	6.24329	3.37452	3.87823	2.64002	2.1389	0.0026005
Cg5g034000	58.1145	68.4491	91.1364	30.7307	39.1764	31.7876	2.14072	0.0186881
Cg9g011040	57.3151	47.1091	55.8754	26.288	25.5667	22.955	2.14276	0.00104286
Cg7g019520	3.49009	4.31327	2.62918	1.26929	1.37903	2.21435	2.14543	0.0312415
Cg1g009050	271.527	416.286	275.162	131.692	152.151	164.914	2.14587	0.0243483
Cg5g017180	7.52531	4.69873	7.17425	2.41784	2.53323	4.08686	2.14632	0.029326
Cg7g012430	21.3794	32.3754	18.8119	9.32648	13.0483	11.3897	2.1492	0.0395453
Cg4g012170	25.7549	46.9805	33.6168	14.8624	14.3746	20.0201	2.15912	0.0420072
Cg4g019660	27.7288	31.0386	36.4737	13.0096	16.2917	14.8071	2.15925	0.00330967
Cg6g005870	87.8698	135.626	123.506	46.68	53.3681	60.5282	2.16098	0.0139599
Cg9g026850	89.1096	150.159	95.9376	45.8556	54.3676	54.8116	2.16214	0.0371146
Cg5g028530	68.8141	88.886	85.9064	29.0145	33.3251	50.215	2.16434	0.00830882
Cg9g016980	19.5928	29.3564	26.6806	13.3341	10.5295	11.0761	2.16458	0.0111047
Cg3g004920	220.508	270.489	141.655	118.23	99.9833	73.2635	2.17051	0.0457474
Cg5g040130	15.7104	23.1108	18.6582	9.69098	9.13034	7.63947	2.17225	0.00985669
Cg7g020460	3.91216	2.74092	4.17178	1.12434	1.66153	2.18527	2.17754	0.0219826
Cg2g001030	6.71069	7.47539	4.44858	1.84419	3.21964	3.48488	2.17982	0.032017
Cg6g016250	144.566	151.469	160.658	58.5005	72.2932	78.7021	2.17996	0.000403601
Cg4g006940	15.0141	11.0154	10.4735	3.63562	4.99664	8.10146	2.1814	0.0277328
Cg4g001760	35.1207	42.5255	45.3019	16.3603	19.8743	20.1014	2.18241	0.00245921
Cg4g002370	5.61862	6.31297	8.34269	3.71575	1.60731	3.9585	2.18436	0.0296462
Cg7g003070	18.2151	24.8621	19.2842	10.1054	8.00821	10.4144	2.18597	0.0068006
Cg3g017510	59.8262	81.524	60.0969	27.9767	35.1713	28.7633	2.19176	0.00838677
Cg2g045060	30.3474	16.841	32.2943	11.4799	13.9636	10.7921	2.1935	0.0436763
Cg1g016440	1.43364	1.56638	2.00587	0.948616	0.660528	0.672944	2.19356	0.00993498
Cg3g018400	185.006	207.919	212.451	69.2974	91.9581	114.686	2.19386	0.00215452
Cg3g002180	1627.24	1682.81	1158.65	803.513	522.236	711.156	2.19387	0.0120149
Cg6g002420	17.2231	18.922	22.3775	11.0694	7.56642	8.02703	2.19491	0.00477056
Cg5g031070	4.02727	3.79193	4.58836	0.988456	2.65795	2.00263	2.1964	0.0140134
Cg4g015960	11.9577	12.3315	15.6535	6.70603	5.17547	6.25875	2.20188	0.00447705
Cg7g012060	5.20555	3.30903	4.28747	2.95313	1.72701	1.10774	2.21187	0.0386286
CgUng005100	9.9337	8.95972	6.83947	5.01688	3.26861	3.3443	2.21267	0.012015
Cg1g006160	3.36942	3.06564	3.22338	2.03215	1.18937	1.14256	2.21317	0.00427923
Cg9g007880	3.41009	3.56466	2.71155	1.57161	1.15011	1.65095	2.21519	0.00437468
Cg8g020860	9.31388	13.0912	17.3574	6.25932	5.3465	6.34337	2.21528	0.0362073
Cg1g027650	2.71242	1.63512	2.30999	0	0	0	2.21918	0.00212198
Cg8g004610	38.7296	47.9519	55.0949	18.1778	20.2429	25.4044	2.22133	0.00751534
Cg5g000170	33.3804	45.1049	42.5887	16.547	17.166	20.6883	2.22557	0.00422168
CgUng008550	0.159255	0.211437	0.194558	0.0642264	0.114033	0.0748397	2.23331	0.00851499
Cg9g028020	99.4385	96.0144	81.073	46.9339	43.8286	32.9547	2.23515	0.00195036
Cg1g018520	0	0	0	1.93556	3.564	1.2088	2.23612	0.0325443
Cg5g033060	1.42949	2.02939	1.82033	0.731714	0.545222	1.08352	2.23652	0.0146343
CgUng001210	108.952	171.549	93.9189	49.8857	56.7759	60.5854	2.23872	0.0450004
Cg7g023710	58.4654	95.8028	74.6775	26.363	30.6457	45.2364	2.23919	0.0259511
Cg4g018900	1.56761	0.863245	1.26052	0.38922	0.64142	0.617609	2.23957	0.0359607
Cg3g005160	130.266	123.013	108.154	62.2795	46.3988	52.3364	2.24472	0.00111793
Cg4g017780	410.401	758.868	520.26	255.271	272.633	224.623	2.24514	0.0396008
Cg2g041630	0.496106	0.617521	0.513495	0.321791	0.263904	0.138208	2.24771	0.0103962
Cg1g004730	22.5966	26.5283	32.6864	10.7245	10.4768	15.1168	2.25263	0.010071
Cg4g007010	6.61331	7.3897	6.20216	3.9836	2.82653	2.15552	2.25362	0.00418615
Cg1g018590	9.40354	14.0064	13.2013	4.49507	4.85052	6.8948	2.25433	0.0133397
Cg5g028440	30.8492	48.3542	33.9606	15.9211	15.5815	18.6793	2.25508	0.0186048
Cg4g001420	19.8852	19.1592	32.3997	11.1096	10.1336	10.4343	2.25536	0.0370229
Cg4g008450	12.2457	17.6636	22.9561	6.82968	6.92018	9.67626	2.25669	0.0384709
Cg9g027560	140.59	106.772	158.33	51.0253	61.4999	66.9871	2.25997	0.00888974
Cg4g001810	245.508	227.699	247.883	87.3145	98.7787	132.648	2.26231	0.000871099
Cg1g009420	10.0612	14.6119	15.0002	3.60004	5.76357	8.16347	2.26354	0.0231595
Cg7g002520	8.80126	12.4215	8.30612	4.80424	3.01684	5.20505	2.2669	0.0196949
Cg5g040610	55.6711	76.1324	75.7889	26.7077	29.1441	35.6658	2.26833	0.00600697
Cg9g020470	0.543715	0.449518	0.406058	0.295641	0.0849139	0.235999	2.26954	0.0250826
Cg1g003220	0.585812	0.512234	0.655014	0.28711	0.257939	0.225519	2.27502	0.00187786
Cg3g008540	4.08621	2.70734	2.83783	1.30612	1.76201	1.16021	2.27782	0.0192949
Cg1g029150	7.31947	7.10074	6.34916	2.56957	2.49993	4.04616	2.27843	0.00264552
Cg2g019790	8.4927	12.2545	9.20261	2.82314	3.65927	6.65996	2.27887	0.0268584
Cg7g019770	57.3136	68.7995	54.02	26.8942	26.3079	25.7363	2.28195	0.00168313
Cg5g007750	24.1802	13.8613	26.6329	9.69983	11.4811	7.15791	2.28218	0.0420728
Cg7g013770	8.98261	9.37416	5.30467	3.07579	3.86014	3.42839	2.28297	0.0280854
Cg6g009860	9.81963	7.69879	11.2435	4.08519	4.73216	3.77125	2.28476	0.00724174
Cg1g023100	7.38887	7.19386	7.7522	2.16965	5.25714	2.34237	2.28627	0.0145278
Cg4g001360	6.56451	5.28198	3.19409	2.43844	1.77506	2.35664	2.28923	0.0482249
Cg2g010020	30.4696	33.9512	41.5698	16.4351	15.6427	14.0826	2.29614	0.00399429
Cg5g033280	8.94827	16.3564	11.0515	5.50139	5.38962	4.92269	2.29903	0.0363374
CgUng006850	2.59092	2.61403	2.22283	1.31387	1.01728	0.892523	2.30414	0.00140613
Cg9g025660	0.182268	0.120283	0.227757	0.0857425	0.0781752	0.0659872	2.30664	0.0341373
Cg8g001370	3.13143	4.6725	3.26735	1.51628	1.5918	1.69016	2.30736	0.0134469
Cg6g019240	103.032	130.095	70.8847	36.5183	38.9096	56.1784	2.31001	0.0342613
Cg2g042540	22.9754	31.622	35.1677	10.7676	12.3677	15.7159	2.31048	0.0121769
Cg4g012180	306.142	496.305	303.208	132.035	146.475	199.705	2.31205	0.0356549
Cg9g010550	6.33212	8.28538	8.38475	2.70746	4.12465	3.11294	2.31293	0.00529635
Cg2g028350	11.1627	9.7716	16.1543	5.66117	4.31975	6.02581	2.31706	0.0248258
Cg6g014010	48.8538	58.1285	57.7227	20.8616	21.7416	28.4567	2.31783	0.00127245
Cg5g001070	180.185	203.877	208.087	74.2122	87.0344	94.127	2.31876	0.000427014
Cg1g019740	59.7004	78.6488	84.2752	28.7315	28.1183	39.0669	2.32102	0.00685418
Cg4g005770	39.1968	35.7286	28.3983	15.848	13.5669	15.0355	2.32447	0.00380271
Cg4g019190	8.1413	11.2159	10.8995	3.46877	4.22836	5.30443	2.32716	0.00664506
Cg1g024300	18.9998	15.4137	17.0157	7.3055	7.63254	7.11879	2.33167	0.000730865
Cg4g006150	0.604191	0.509934	0.505618	0.185051	0.386891	0.121721	2.33506	0.0231269
Cg6g003360	1.31757	1.65266	1.37993	0.498375	0.879614	0.484473	2.3357	0.00741398
Cg1g010820	96.1754	91.4973	126.276	50.4913	44.0946	39.6871	2.33814	0.00616323
Cg4g024090	1097.72	898.538	591.756	423.326	331.207	351.347	2.34023	0.0299819
Cg2g033560	112.714	132.661	101.71	51.0943	41.706	55.397	2.34205	0.00260571
Cg9g001010	2.79622	2.73475	3.39266	1.0181	0.948495	1.842	2.34302	0.0086697
Cg2g040700	13.504	13.3605	15.1329	6.71071	4.59903	6.60276	2.34459	0.000841351
Cg8g009070	1.04465	0.984025	1.04336	0.265647	0.425231	0.619229	2.34487	0.00487112
Cg1g020430	73.9758	71.3589	58.071	28.7063	29.65	28.3788	2.34514	0.00140559
Cg7g013920	1.20753	1.56994	1.52911	0.496308	0.644781	0.692648	2.34853	0.00307472
Cg5g014830	5.50887	5.35985	4.4667	2.26756	2.24648	2.00731	2.35157	0.000941993
Cg7g002130	0.985026	0.856247	1.29851	0.598005	0.384699	0.351609	2.35311	0.0168121
Cg7g006940	44.0143	66.4418	33.0739	20.3648	18.7122	21.8716	2.35494	0.049267
Cg1g005540	1047.63	1491.93	946.963	459.72	574.782	445.98	2.35499	0.017837
Cg5g036200	4.61441	9.74526	8.16763	3.18359	2.73403	3.64657	2.35538	0.0485211
Cg1g006530	2.84802	2.77673	2.761	1.45751	1.11966	0.98089	2.35683	0.000365421
Cg4g006040	15.5684	10.8294	12.2179	4.41022	4.65558	7.27304	2.36343	0.0114781
Cg9g006190	22.0531	32.4646	27.587	11.7709	12.3475	10.5561	2.36787	0.006617
Cg9g020800	13.4254	17.9148	12.6951	6.35934	6.53142	5.70575	2.36793	0.00681178
Cg3g015160	1.44184	1.1462	1.13331	0.395069	0.657853	0.513132	2.37626	0.00470394
Cg1g004970	0.48193	0.610726	0.52128	0.140912	0.168345	0.369137	2.37905	0.0186083
Cg5g000250	94.4536	105.356	122.295	44.6437	43.6824	46.8997	2.38198	0.00157829
Cg2g034690	0	0	0	2.4165	2.08358	2.66371	2.38793	0.000142525
Cg2g003330	41.8724	48.2721	46.4792	18.4494	20.0911	18.5215	2.3943	0.000179636
Cg2g034130	78.7208	127.441	101.481	42.8629	37.5779	47.6644	2.40149	0.014101
CgUng000890	53.6901	48.7207	56.489	22.1211	23.5534	20.4652	2.40249	0.00022349
Cg9g010610	5.94047	11.8665	8.66567	3.92967	3.16252	3.9208	2.40377	0.0408805
Cg8g023640	3.55228	4.90802	4.93141	1.68692	1.49429	2.38024	2.40795	0.00786725
Cg8g003690	0.478678	0.374584	0.399665	0.131945	0.146968	0.241037	2.40971	0.00621049
Cg1g005440	30.0733	22.1274	35.378	11.9338	13.6977	10.6767	2.41209	0.0123697
Cg8g018740	1.25068	1.16582	1.32421	0.552226	0.690675	0.307175	2.41324	0.00381291
Cg2g032380	0.136103	0.106647	0.0746902	0.0488412	0.044229	0.0384691	2.41327	0.0261635
Cg2g003730	0.188731	0.253523	0.316558	0.156482	0.0356349	0.1218	2.41724	0.0450348
Cg4g021000	43.0767	91.0857	78.8909	31.4909	28.0883	28.5389	2.41782	0.0448924
Cg5g011230	7.86089	8.08127	5.66437	2.52014	3.25796	3.13618	2.42381	0.00626265
Cg8g020640	6.90836	9.39476	9.635	1.41227	4.43821	4.84437	2.42529	0.0216641
CgUng000250	15.924	28.3297	25.748	6.14453	7.27614	15.3709	2.43133	0.0449351
Cg4g024050	0	0	0	2.89792	2.6175	1.79248	2.43597	0.00183203
Cg4g006480	35.0606	65.2522	50.2479	23.8165	20.4404	17.5331	2.43665	0.0292763
Cg7g009650	5.8842	10.9534	11.8152	3.86441	3.61242	4.21126	2.45145	0.0382873
Cg2g019600	1455.89	1664.01	1003.74	553.818	562.039	565.842	2.45207	0.0139653
Cg2g002300	174.036	225.368	114.559	59.9746	69.5921	79.6841	2.45621	0.0354069
Cg1g019750	1.41314	1.55542	2.10846	0.659855	0.681986	0.724759	2.4567	0.00922117
Cg4g023400	435.742	456.257	509.374	151.055	186.89	231.811	2.4596	0.000982686
Cg4g005580	5.21608	6.45589	6.09888	2.63663	2.47037	2.11711	2.45994	0.000915877
Cg4g004020	8.08012	8.24196	9.32608	3.14929	3.08858	4.16239	2.46611	0.000631036
Cg6g024650	45.5882	76.1597	60.0367	22.9505	24.7672	25.94	2.46796	0.0153196
Cg8g017590	184.583	192.576	191.394	71.1866	76.1965	82.5836	2.47233	1.06935e-05
Cg9g022940	5.70376	7.78935	7.50808	3.17136	2.45322	2.86435	2.47395	0.00369288
Cg8g017150	5.50004	10.0568	10.5681	3.86904	3.30395	3.38507	2.47441	0.0328385
Cg3g007920	1.58288	2.19551	2.22081	0.705271	0.804212	0.908852	2.48072	0.00529777
Cg6g003540	12.6183	10.0547	12.6929	5.05493	5.21878	3.95664	2.48524	0.00178876
Cg2g030510	0	0	0	2.69354	2.32379	2.44073	2.48602	2.1983e-05
Cg1g023710	37.3299	58.9858	44.6068	15.2326	19.5263	21.8776	2.48819	0.0134481
Cg3g002190	201.417	164.345	110.302	74.7213	54.9111	60.4155	2.50497	0.024508
Cg3g023630	86.8831	141.105	113.971	42.9298	47.9996	45.1957	2.51209	0.0120216
Cg6g024530	0	0	0	2.30313	3.12781	2.11509	2.51534	0.00127007
Cg4g010080	54.3325	48.1727	44.5284	13.3772	23.822	21.2008	2.5177	0.00224192
Cg2g021440	0.125634	0.0860059	0.134411	0.0400299	0.0242246	0.0730978	2.51944	0.0283414
Cg5g002190	13.0588	12.6889	11.5103	3.18468	4.52663	7.07084	2.52047	0.00369063
Cg7g002770	17.4994	27.7823	14.8924	8.16203	10.109	5.56779	2.52421	0.0432723
Cg1g003720	39.5531	55.4921	36.9767	15.7265	21.4794	15.0676	2.5256	0.0123414
Cg1g016010	34.9324	41.7965	34.3679	13.4735	15.3723	15.0707	2.52973	0.00080681
Cg2g045420	22.6856	20.7853	29.1593	8.56818	10.8519	9.28673	2.53007	0.00504997
Cg7g020220	3.41791	3.43383	3.68085	1.70648	1.01477	1.43366	2.53497	0.000624071
Cg2g046180	110.214	138.74	129.359	36.4063	47.5214	65.2286	2.53635	0.00299929
Cg5g010160	6.96163	8.89192	10.3966	2.85952	3.89621	3.58309	2.53899	0.00699424
Cg8g003880	29.4482	23.2276	22.4877	9.4228	9.07872	11.099	2.53926	0.00269801
Cg4g006740	57.4128	109.662	105.577	40.9929	40.962	25.1604	2.5454	0.0349265
Cg7g003760	128.305	198.649	240.993	82.1902	66.5487	74.0642	2.5491	0.0256254
Cg6g019560	77.3844	109.864	92.4302	36.3739	34.0849	39.1375	2.5519	0.00395602
Cg4g007890	62.1094	80.2577	91.6674	29.983	29.397	32.2574	2.55392	0.00537332
CgUng006970	5.30757	9.90949	7.97373	2.93431	3.64289	2.49906	2.5551	0.0267406
Cg1g011370	2.62629	2.78409	4.11397	0.979425	1.22728	1.51916	2.55628	0.0176956
Cg7g023690	3.11233	4.51447	4.09735	1.30756	1.15352	2.1229	2.55764	0.00974279
Cg2g024370	3.24225	2.24713	2.18828	0	0	0	2.55922	0.00170416
Cg2g009330	16.6432	22.2635	26.9575	7.73767	9.07689	8.8612	2.56523	0.0112451
Cg1g002950	153.808	256.98	153.285	69.3129	74.8941	74.7896	2.57572	0.029067
Cg9g012740	63.4117	81.8607	73.1353	26.698	26.8495	31.0107	2.58293	0.00126654
Cg5g019600	322.084	247.283	328.902	89.4455	103.067	155.08	2.58426	0.00506834
Cg4g008460	0.417864	0.556208	0.532456	0.229429	0.161907	0.19116	2.58633	0.00279723
Cg2g039520	6.51604	11.1722	7.22391	2.53754	3.5601	3.5274	2.58826	0.0266079
Cg2g018890	1.79123	0.949153	2.02266	0.403064	0.809061	0.622734	2.59586	0.0480341
Cg6g008100	30.1299	31.7826	23.6199	9.59993	12.8076	10.5217	2.59746	0.00277308
Cg8g000100	0.667882	1.17348	1.18646	0.162829	0.343249	0.657611	2.60192	0.0499466
Cg7g021940	3.82176	6.18755	5.56195	1.51857	1.82624	2.62629	2.60777	0.0148828
Cg7g009660	0	0	0	1.95374	2.99952	2.87462	2.60929	0.00138018
Cg7g018780	7.13125	6.66014	8.56991	3.86497	2.66176	2.04126	2.60987	0.00424444
Cg4g023420	309.681	337.414	360.879	113.38	122.191	149.584	2.61706	0.000349988
Cg3g018950	64.8077	125.692	90.5837	33.2958	37.8875	35.8979	2.62496	0.0305611
Cg4g010550	162.607	332.317	290.423	93.617	97.3888	107.647	2.62963	0.0339299
Cg1g010830	121.535	109.262	150.467	58.2535	49.1186	37.6084	2.62976	0.00441503
Cg5g029880	4.95047	4.15261	5.8817	2.51764	2.23242	0.928014	2.63906	0.0113693
CgUng006510	0.708185	0.775593	0.846202	0.229254	0.181879	0.471716	2.63916	0.00797695
Cg2g019060	12.5977	18.7603	12.8223	5.22017	5.68652	5.82603	2.64035	0.0106938
Cg4g006410	62.8467	84.256	109.281	29.8686	29.553	37.6145	2.64215	0.0177762
Cg4g022580	17.5048	16.9723	21.7475	6.42259	8.05836	6.77289	2.64539	0.00184476
Cg4g021700	11.5815	8.50053	8.28923	2.3579	3.62531	4.7209	2.6505	0.00960092
Cg1g026170	75.4778	82.8505	71.9601	25.3677	29.1906	32.2921	2.65155	0.00022549
Cg7g020430	783.897	1046.07	641.641	335.137	342.105	254.225	2.65346	0.0135168
Cg9g010730	16.6905	20.2596	13.9943	5.737	5.97638	7.45347	2.65794	0.0049986
Cg9g004550	2.449	2.22274	3.38822	0.714649	0.517106	1.79989	2.65861	0.0351066
Cg3g025290	0.453905	0.642025	0.835246	0.264214	0.184722	0.274726	2.66862	0.0240082
Cg5g025520	15.4434	22.4927	14.7822	6.16508	5.53675	8.05295	2.66864	0.013076
Cg4g024820	18.3233	15.3052	13.2998	2.4474	6.99409	8.1092	2.67387	0.0124125
Cg5g038980	31.6955	28.1417	30.9674	9.77688	11.6066	12.5554	2.67553	0.000152052
Cg2g024850	24.0564	38.2873	45.5781	9.92869	14.8685	15.5354	2.6758	0.0264573
Cg3g015220	70.2799	146.572	101.983	36.9868	44.1017	37.8977	2.6796	0.0401301
Cg2g013450	7.93545	13.8491	9.87074	2.16633	5.2877	4.35829	2.67985	0.0284327
Cg5g038680	7.18374	9.36802	6.86175	2.87163	1.7628	4.0757	2.68808	0.00898836
Cg9g000400	7.14171	7.14581	5.73729	2.15749	3.35833	1.92954	2.68957	0.00289071
Cg8g023160	11.2774	14.9928	21.3917	5.04997	5.66354	6.9919	2.69194	0.0294151
Cg5g012550	55.3038	62.6675	34.1246	17.2514	22.0103	17.1204	2.69759	0.0214855
Cg8g004910	2.19692	1.16501	1.44835	0.899599	0.320453	0.560902	2.70096	0.0450321
Cg2g027240	2.07448	2.94772	3.09187	0	0	0	2.70469	0.00104606
Cg3g021080	4.63981	9.59288	6.71461	2.55975	2.66978	2.49976	2.71012	0.0374305
Cg5g005590	74.2526	38.155	53.2938	17.6529	22.7239	20.7219	2.71203	0.0299595
Cg5g036620	31.2371	28.8028	28.5157	9.98406	11.0958	11.5654	2.71266	4.54768e-05
Cg9g001790	0.604395	1.23586	1.04168	0.352322	0.287584	0.417751	2.72483	0.0331395
Cg2g029710	17.9067	25.8363	32.4336	8.19666	8.99967	10.7237	2.72839	0.01958
Cg2g033170	26.8982	35.4332	48.8946	13.0297	11.1996	16.5184	2.72963	0.0234825
Cg7g022990	2.68059	3.63599	5.47556	1.20067	1.73961	1.36867	2.73666	0.0405167
Cg9g015850	2.93087	3.81276	2.13987	0.997363	1.19621	1.03154	2.75448	0.0179536
Cg5g007250	6.13293	6.24722	4.21138	1.47809	2.59264	1.95194	2.75485	0.00869674
Cg9g019790	7.13837	5.54863	5.87846	1.96322	2.7296	2.03439	2.75976	0.00189892
Cg3g014360	40.6891	49.5411	61.7206	16.5864	14.9493	23.4372	2.7641	0.00817599
Cg5g038580	1.26093	0.94384	1.90176	0.348325	0.46163	0.674496	2.76636	0.0424873
Cg2g028590	8.00541	8.55208	7.84085	1.18478	3.61181	4.00754	2.77124	0.00461226
Cg5g035630	3.25582	4.17384	4.5973	1.75667	1.21217	1.36885	2.77266	0.00390068
Cg2g011580	9.51166	13.2649	17.8475	4.59985	4.56786	5.44519	2.78001	0.0233356
Cg5g042230	112.683	145.37	200.053	45.8487	44.6084	74.0512	2.7847	0.0229051
Cg5g005630	1.44122	1.59257	1.95931	0.837224	0.412939	0.542815	2.78481	0.00579454
Cg2g015270	20.2265	25.9345	28.2987	8.74163	10.4307	7.5633	2.78504	0.00329824
Cg7g003410	1.94557	1.5899	2.25363	0.53355	0.34464	1.19973	2.78601	0.0185332
Cg2g042180	7.40534	11.2097	8.15539	3.36307	3.49014	2.7394	2.79073	0.00848247
Cg5g007560	1.76726	1.02279	1.60811	0.558299	0.321968	0.695388	2.79132	0.0200398
Cg1g026640	142.889	227.123	159.707	65.0551	63.3713	61.2074	2.79338	0.0116867
Cg8g000500	11.8162	19.9438	16.8638	5.39969	5.53975	6.46715	2.79341	0.0121654
Cg1g017110	1.66279	3.26543	3.47382	0	0	0	2.80068	0.00807123
Cg3g014840	2.74175	2.21961	3.68189	0.850685	1.13708	1.08892	2.80927	0.0131893
Cg5g019240	2.35902	4.14729	1.92474	0	0	0	2.81035	0.014469
Cg3g024920	440.737	657.465	412.055	140.493	202.157	193.736	2.81562	0.0152714
Cg5g011020	15.3195	33.9737	34.4353	8.40049	9.6525	11.6758	2.81641	0.0475143
Cg9g022580	20.5734	43.87	30.4209	10.0961	11.3988	12.1162	2.82241	0.0394541
Cg5g044910	7.16758	5.87347	6.27802	2.95989	2.16337	1.71899	2.8235	0.0013955
Cg8g021010	165.457	129.507	200.098	37.1972	58.6385	79.2146	2.82811	0.0108405
Cg7g008250	81.5366	138.917	149.63	71.2097	13.5506	45.6918	2.83693	0.0412976
Cg1g022310	32.2823	39.3508	50.167	11.7742	13.675	17.4321	2.8404	0.00853401
Cg2g016790	1.31576	1.96732	2.33528	0.741268	0.507665	0.721991	2.85062	0.0167345
Cg4g000840	0.0841251	0.0825573	0.124395	0.0460367	0.0557494	0	2.8597	0.0454388
Cg8g010930	0	0	0	1.39299	4.07375	3.15556	2.8741	0.0216946
Cg5g004120	42.2854	56.0039	49.3416	17.4881	18.1862	15.6094	2.87871	0.00134955
Cg5g040330	28.71	20.5525	39.1937	5.9574	9.04088	15.6768	2.88365	0.0344372
Cg5g029930	5.41627	7.33765	7.25082	2.89061	2.72443	1.32168	2.88389	0.00552614
Cg3g016770	61.1995	97.7518	68.1762	27.5598	32.3339	18.7557	2.88785	0.0141107
Cg8g004040	0.326467	0.196634	0.241291	0.118369	0.0526911	0.0934297	2.89006	0.0174014
Cg5g025500	10.6447	20.5495	16.818	6.07671	4.72913	5.80569	2.89029	0.0230045
Cg4g005730	0	0	0	3.17234	2.69937	2.83332	2.90168	3.26992e-05
Cg1g017720	131.92	237.008	171.701	58.8283	71.8839	55.3822	2.90513	0.0189897
Cg4g006770	34.0902	28.6773	55.6052	11.5762	13.5164	15.6419	2.90596	0.0356862
Cg3g013330	87.7693	138.186	131.73	40.0178	39.8029	43.1369	2.90901	0.00788243
Cg2g023840	0.785486	1.43742	1.38748	0.476071	0.423762	0.339509	2.91315	0.0207158
Cg3g018130	11.6898	13.7055	8.30048	3.07526	4.98585	3.50412	2.91354	0.0117702
Cg2g045510	105.971	217.768	192.785	54.4113	59.7234	62.9317	2.91712	0.029078
Cg3g004640	0.848534	0.568762	0.568289	0.140754	0.34817	0.190734	2.92145	0.0179119
Cg5g025460	0.22989	0.232837	0.367591	0.0904813	0.0656221	0.127952	2.92308	0.0204046
Cg6g018280	149.217	158.79	178.535	41.4119	59.087	65.8897	2.92413	0.000701308
Cg3g017600	6.96286	6.61302	10.524	2.15197	1.88875	4.18521	2.92975	0.021539
Cg2g031640	300.46	272.148	299.808	95.7222	94.7973	106.738	2.93488	4.51594e-05
Cg5g012890	0.559764	0.806569	1.2183	0.287766	0.212132	0.378802	2.94143	0.0454002
Cg6g001520	28.4693	29.0183	27.3316	9.28812	8.06533	11.4601	2.94373	7.3255e-05
Cg6g005930	5.38782	2.78025	3.18737	1.33077	1.20262	1.3141	2.95139	0.0367084
Cg5g001320	0.82103	1.25284	0.659001	0.162442	0.254929	0.5062	2.95903	0.042206
Cg6g004580	3.93466	7.17334	5.91026	1.93191	2.06425	1.74906	2.96216	0.0165583
Cg8g019500	19.3579	32.8311	23.1117	8.04358	7.88365	9.41745	2.97107	0.0146381
Cg3g013030	27.9483	19.332	17.7239	5.89514	10.729	5.22944	2.97453	0.0164391
Cg2g035920	2.43773	1.71793	3.49769	0.483129	0.679428	1.40822	2.97706	0.045073
Cg1g029160	5.94075	4.21091	6.04813	1.72048	2.09129	1.62806	2.978	0.00422912
Cg9g017270	1.31538	0.633182	1.15853	0.388383	0.224543	0.428008	2.98491	0.0330217
Cg2g002970	2.81183	1.68298	3.02787	0.902425	1.10349	0.510883	2.98899	0.020962
CgUng000770	116.898	156.235	174.394	43.5226	45.3593	60.5666	2.99452	0.00505862
Cg2g035720	12.5648	21.1504	14.8744	5.6173	4.51872	6.06682	2.99883	0.014346
Cg9g001900	5.08553	7.7151	4.06745	2.82899	1.10808	1.6732	3.00664	0.0351854
Cg1g024280	335.992	289.92	330.494	92.3564	116.826	108.028	3.01505	0.000192777
Cg5g019820	73.5644	104.207	122.234	25.5258	29.0385	44.9157	3.01574	0.0122698
Cg4g007300	7.77032	9.79584	12.3563	4.0743	2.45734	3.38659	3.01692	0.00904562
Cg3g009640	0.934223	0.873411	0.79797	0.293545	0.262518	0.307173	3.01841	0.000152152
Cg5g008630	49.5356	29.7809	24.8272	14.0799	12.7373	7.66176	3.0205	0.040796
Cg6g025020	215.456	251.004	187.699	92.7601	39.9102	82.7794	3.03625	0.00393564
Cg6g002810	4.71323	8.10465	7.64556	2.97583	2.62824	1.12668	3.04029	0.0190868
Cg2g004340	16.9224	10.8133	21.6978	4.64527	4.6072	6.99335	3.04284	0.0271091
Cg5g038040	87.0655	73.9831	88.538	19.455	26.6879	35.7141	3.04906	0.0010623
Cg4g016930	1.49707	1.04316	1.17253	0.294719	0.231202	0.690691	3.05172	0.0134874
Cg1g015800	0.66062	0.91241	1.05158	0.285775	0.197172	0.377093	3.05173	0.00943913
Cg9g015790	11.5852	13.3798	8.82425	2.63428	5.7557	2.67819	3.05283	0.0107587
Cg5g026350	52.9375	45.5486	60.6745	13.1028	14.9928	23.9979	3.05529	0.00292937
Cg4g001470	65.4321	135.916	107.497	32.8053	30.4889	37.5213	3.06347	0.0280494
Cg9g009100	6.65902	8.05553	13.8577	3.40988	2.45225	3.45407	3.06694	0.044977
Cg3g021140	3.09732	5.82653	5.82215	1.99934	1.57482	1.23227	3.06797	0.0239938
Cg8g021550	39.8544	75.5233	77.4412	17.8441	22.1859	22.7692	3.0704	0.0244987
Cg3g008580	1.19418	0.89223	1.72657	0.30432	0.456397	0.477647	3.07905	0.0264434
Cg2g001900	1.19507	1.55916	2.39656	0.452407	0.411031	0.807786	3.08205	0.0371533
Cg3g022110	11.7274	21.9036	16.5925	5.04047	5.35321	5.89617	3.08312	0.0185324
Cg2g021910	10.9363	5.95345	11.6036	2.32844	3.58334	3.28545	3.09804	0.0242411
Cg1g023380	17.4861	22.4764	31.2526	10.719	5.51423	6.71747	3.10296	0.0204081
Cg6g005190	339.909	427.253	279.085	111.487	120.399	104.957	3.10604	0.0054354
Cg1g017510	338.391	451.49	201.345	79.1605	115.775	123.434	3.11345	0.0381265
Cg2g038080	13.8268	30.7482	26.1338	5.57357	6.44287	10.6468	3.11998	0.0388253
Cg2g024840	554.631	697.215	631.36	155.183	201.108	247.135	3.12086	0.000959363
Cg2g018630	14.3011	17.0668	10.7196	3.75452	5.62229	4.0718	3.12951	0.00772223
Cg1g012610	2.20499	2.78257	2.47545	0.552811	0.574301	1.2561	3.13149	0.00401961
Cg6g025030	89.1776	98.2276	80.4847	23.9334	31.3384	30.0923	3.1382	0.000410315
Cg6g012330	0.390359	0.219574	0.244186	0.102476	0.0616825	0.106937	3.15062	0.0244529
Cg2g019570	2.26188	1.84846	1.11227	0.759356	0.632282	0.260069	3.16195	0.0318558
Cg2g042250	2.21985	2.51033	4.76498	0	0	0	3.16505	0.0170321
Cg5g001030	4.64901	3.30982	4.66585	1.69903	1.51746	0.770594	3.16639	0.00562865
Cg6g003500	9.75492	23.159	16.4921	5.21738	4.74702	5.57752	3.17889	0.0436079
Cg1g028340	0.0366244	0.0495595	0.0470424	0.0234104	0	0.018249	3.19799	0.0198774
Cg2g026450	9.76132	17.8972	11.8351	3.76508	4.0083	4.5568	3.203	0.0209716
Cg1g007240	0.360681	0.607132	0.509763	0.128747	0.1448	0.186724	3.21023	0.0100315
Cg5g011030	12.3389	15.7902	17.9986	4.19616	6.87451	3.24463	3.22227	0.00579037
Cg3g005190	20.3908	35.7832	21.0281	8.4421	6.58353	8.71831	3.25144	0.0246055
Cg2g021920	15.5266	34.1746	24.2796	7.93078	7.46519	7.28932	3.26118	0.033784
Cg7g001910	11.507	19.8612	15.0073	3.31229	5.15728	5.73524	3.26477	0.0132783
Cg2g002860	4.87519	3.8137	7.54003	1.46104	1.50876	1.99802	3.26681	0.0286555
Cg5g010000	33.3223	40.7465	20.1781	8.68059	11.9261	8.17477	3.27457	0.0235575
Cg6g007910	305.541	493.102	425.478	107.347	122.501	142.255	3.28974	0.00701726
Cg9g009980	4.16334	6.07342	3.72777	1.55222	1.43217	1.23657	3.30838	0.0110541
Cg5g037520	165.949	261.255	129.293	41.2947	56.98	69.8798	3.30944	0.0322468
Cg6g019070	1.12959	1.74092	1.05499	0.476923	0.352299	0.351713	3.32406	0.0144322
Cg7g015960	1.84301	4.57429	3.62482	0	0	0	3.34737	0.013904
Cg5g037660	16.3932	8.35846	10.1171	2.39361	3.36281	4.61466	3.36211	0.0317339
Cg2g000560	1.88592	1.36673	0.936721	0.213774	0.748301	0.281976	3.36752	0.0379736
Cg2g030200	0.964057	0.872754	1.06647	0.409864	0.313493	0.136981	3.37458	0.00221407
Cg6g015310	17.2401	19.182	20.8563	5.76538	5.13573	6.06191	3.37666	0.000239829
Cg2g041290	87.7033	150.585	109.473	28.0799	35.409	39.42	3.37931	0.0120916
Cg2g040320	0.85319	1.2172	1.91641	0.331978	0.230802	0.616687	3.38017	0.0481727
Cg2g014280	5.45915	2.85012	3.99153	1.09726	0.876242	1.66503	3.3807	0.021749
Cg5g011790	72.9165	84.6068	87.3745	17.6263	20.7558	33.5118	3.40638	0.000931825
Cg7g018950	1.5156	1.27577	1.91518	0.399093	0.565162	0.414914	3.4126	0.00461829
Cg7g020740	0.118845	0.2471	0.262063	0.0586721	0.0792685	0.045084	3.43128	0.0332752
Cg8g024820	0.475855	0.653369	0.758737	0	0.310049	0.238537	3.4415	0.0232786
Cg1g021740	2.06163	4.22604	2.28179	0.544648	0.861529	1.08357	3.4419	0.0453107
Cg5g045000	18.1634	15.7309	17.593	4.16968	5.24388	5.5415	3.4428	0.000134378
CgUng018930	0	0	0	2.93828	3.82254	3.5708	3.44387	0.000196477
Cg8g024350	20.9799	16.735	22.5148	5.30953	6.78812	5.38285	3.44554	0.00136109
Cg8g013730	25.6038	25.319	42.9707	6.76346	8.90258	11.4897	3.45759	0.0206385
Cg3g010040	4.66725	5.17979	4.37572	1.26247	1.69092	1.15738	3.45988	0.000297073
Cg5g040920	58.2682	62.2499	88.0193	15.9622	18.7419	25.5124	3.46313	0.00711676
Cg7g018980	1.60058	1.21334	1.41273	0.249857	0.547679	0.419364	3.47329	0.00207309
Cg8g005330	1.1623	1.33845	0.727661	0.10234	0.58392	0.239003	3.48918	0.029382
CgUng003940	100.173	71.1674	68.049	25.3812	20.7479	22.2953	3.4986	0.00524821
Cg9g026260	108.506	55.6008	88.5189	16.5565	21.5653	33.5078	3.52683	0.0204921
Cg3g009440	0.908	1.72568	1.81778	0.312172	0.32322	0.626621	3.52727	0.0257312
Cg1g016170	68.5963	97.4563	59.9385	21.3869	23.3662	19.2859	3.52896	0.00907535
Cg9g019170	185.684	176.193	209.438	40.8918	46.0387	74.4671	3.5398	0.000684459
Cg2g022860	140.571	196.887	163.564	44.5676	46.242	50.5311	3.54478	0.0018811
Cg7g005610	37.049	51.9389	55.5117	14.0362	12.0745	14.6094	3.54861	0.00373628
Cg8g013200	3.4958	3.27889	4.38419	1.21597	1.27432	0.653106	3.54994	0.00241897
Cg4g008350	4.95528	6.98742	4.85823	2.04336	1.06964	1.61431	3.55401	0.00579826
Cg7g020860	15.216	24.6792	24.9848	5.87975	6.73534	5.63175	3.55568	0.00851328
Cg6g006730	1.16729	0.800223	1.27687	0.222252	0.475223	0.211594	3.56891	0.00976485
Cg5g026270	0.363125	0.356054	0.55431	0.0900533	0.160069	0.10652	3.57077	0.011031
Cg3g016920	24.252	23.809	46.8234	7.13252	7.45742	11.9655	3.57307	0.0425507
Cg4g017190	5.62592	9.02881	4.10195	1.55398	1.94182	1.70804	3.60439	0.036475
Cg6g014640	0.87934	1.3708	1.07069	0.338736	0.292405	0.284244	3.6278	0.00509989
Cg5g037860	72.1928	105.71	115.662	22.7014	25.1452	32.8727	3.63686	0.00627616
Cg8g021210	42.9085	65.1205	56.6105	12.6651	13.2877	19.2823	3.63964	0.00426323
Cg5g023170	1.30987	1.67703	1.33532	0.796508	0.280597	0.105404	3.65513	0.0118554
Cg5g017450	21.7739	32.4093	26.5557	6.10709	7.55473	8.4249	3.65554	0.00342347
Cg3g025850	8.63698	14.3339	19.4336	3.47373	4.58979	3.48076	3.6732	0.0306233
Cg7g015870	2.47425	5.16263	3.02038	0.768004	1.06104	1.05733	3.69227	0.034999
Cg8g012900	10.4796	7.55107	8.91799	3.09491	1.76644	2.35599	3.73388	0.00210272
Cg8g005540	56.3935	89.7735	46.2044	16.4634	16.2824	18.713	3.73836	0.0235117
Cg6g019170	19.6128	34.886	17.3473	6.83818	6.39495	5.96657	3.74204	0.0334405
Cg7g004460	2.26322	5.07389	5.21785	0.479337	1.35651	1.50544	3.75752	0.0387862
Cg2g040280	237.973	213.204	315.572	76.1296	54.8492	72.2952	3.772	0.00398274
Cg8g021770	99.9212	132.674	120.238	25.373	29.2858	38.4369	3.79001	0.00109663
Cg2g020420	9.01902	9.53876	7.974	2.08105	2.4818	2.42096	3.79904	0.00016592
Cg5g033290	66.6799	120.992	66.3097	26.0884	18.6555	22.0107	3.80471	0.0269856
Cg9g000840	0.472262	0.232112	0.432385	0.106976	0.191518	0	3.80831	0.0393709
Cg5g017900	11.2254	18.7384	13.8867	4.26924	4.01747	3.21327	3.81309	0.00832436
Cg7g015970	1.68668	5.43389	4.32233	0	0	0	3.8143	0.0264689
Cg3g007090	8.21455	14.0156	13.4735	2.52826	3.74818	2.97758	3.85818	0.00944892
Cg9g019180	6.30354	7.38549	8.97942	1.31543	1.93558	2.62092	3.86048	0.00292027
Cg5g016710	2.46877	3.5942	3.46826	0.767496	0.744047	0.950591	3.87113	0.00287331
Cg6g002840	1.628	1.36823	0.977774	0.529256	0.289184	0.206415	3.87763	0.00980706
Cg6g005070	1.30382	1.32161	2.11264	0.441562	0.370361	0.40575	3.89109	0.0118094
Cg8g013260	9.10926	5.82995	10.8118	1.97609	2.22038	2.40516	3.9007	0.0121524
CgUng006100	0.543498	0.511495	0.37802	0.0939096	0.0842657	0.188478	3.90836	0.00422005
Cg9g012100	0	0	0	3.94462	4.29762	3.51759	3.91994	6.42979e-05
Cg2g038880	14.0746	14.4805	20.9227	3.55293	3.57412	5.45104	3.93365	0.00594661
Cg1g000530	15.9508	21.3782	27.7302	6.93469	5.74851	3.77964	3.95188	0.0100763
Cg5g002540	106.61	242.709	140.334	38.5925	37.8908	47.2361	3.95777	0.0410287
Cg4g015510	18.7378	27.1941	22.5352	4.50273	4.67024	8.12352	3.95844	0.00327881
Cg2g027810	5.52594	3.96643	3.72266	1.41579	0.797905	1.09419	3.99501	0.0050742
Cg2g037610	20.6185	35.6309	38.1374	7.20292	7.50455	8.79655	4.01577	0.0126218
Cg6g019450	2.64614	3.77266	6.31438	1.07267	0.9928	1.09112	4.03384	0.0423341
Cg4g002180	0.745279	0.485588	0.294726	0.144438	0.12018	0.113483	4.03488	0.0431609
Cg4g001510	2.41613	3.3668	1.61123	0.283501	1.06973	0.477946	4.03793	0.0295781
Cg2g047410	27.2122	33.2929	26.9223	7.39781	6.88188	7.30184	4.05103	0.000458766
Cg9g005800	7.21398	6.43783	9.06553	2.63255	1.58672	1.3821	4.05568	0.00280049
Cg9g001800	591.953	823.794	517.101	114.289	179.098	178.804	4.09336	0.00681119
Cg6g015210	1.89405	1.98951	2.37464	0.678816	0.386234	0.459092	4.10605	0.000769884
Cg1g002600	1.23946	0.748357	0.756483	0.247718	0.363803	0.0564732	4.10827	0.0202595
Cg6g004220	13.6687	9.56475	12.1157	1.91643	2.98721	3.68896	4.11391	0.00238128
CgUng002530	0.317925	0.540734	0.467873	0.161762	0.0739949	0.0839139	4.14968	0.00922254
Cg4g012700	0.120506	0.130038	0.0914865	0.0295618	0.0527218	0	4.15673	0.0106705
Cg9g005300	93.7715	111.084	118.742	21.943	31.9928	23.9063	4.1571	0.00051282
Cg3g013290	14.9172	36.5211	20.4891	5.76473	6.34557	5.1788	4.16027	0.0483795
Cg3g018530	1.93868	1.99973	1.24771	0.254964	0.207101	0.783556	4.16348	0.0124048
Cg5g001820	10.7937	21.7828	16.0587	3.53198	3.89539	4.22511	4.17381	0.0178838
Cg4g016880	0.929025	0.947496	1.56908	0.250823	0.275097	0.292602	4.20954	0.0141874
Cg9g023540	3.69446	9.41721	6.06355	2.40653	1.34069	0.781987	4.23368	0.04751
Cg2g037320	6.60599	2.69441	7.14539	1.05421	1.25969	1.55922	4.24613	0.0410586
Cg1g023400	30.7607	26.4307	22.5848	6.2482	5.08665	7.43867	4.2494	0.00116382
CgUng002470	0.218413	0.18719	0.270026	0.0888224	0	0.0691603	4.2766	0.00884403
Cg4g006890	33.5939	39.5371	61.8848	9.52505	10.9348	11.0658	4.28273	0.0161445
Cg2g046560	0.345022	0.344274	0.319666	0.085748	0.116127	0.0329438	4.29677	0.000552394
Cg6g018470	91.1516	175.033	136.449	26.2779	30.1035	37.2418	4.30058	0.0135597
Cg6g010100	5.57691	5.08493	9.18124	2.26998	1.36825	0.956328	4.31882	0.0196067
Cg1g014760	1.2033	2.28311	1.52516	0.373943	0.307551	0.471033	4.34833	0.0164642
Cg3g008100	10.773	18.3385	14.0486	2.24753	4.20844	3.44069	4.36108	0.00805345
Cg5g006830	17.9915	21.2583	23.704	5.46121	5.47156	3.42628	4.38426	0.000824551
Cg2g034870	83.4157	223.471	155.567	30.5005	32.8399	41.474	4.41212	0.0424671
Cg6g002090	2.00682	2.00974	1.55916	0.413915	0.359033	0.48946	4.41673	0.000740305
Cg5g009930	0.369942	0.331827	0.233175	0.0758558	0.134746	0	4.43939	0.012842
Cg5g035590	0.257342	0.35258	0.210111	0.103504	0	0.0807768	4.44991	0.0155125
Cg4g010390	0.22564	0.465892	0.429481	0.141006	0	0.110798	4.45193	0.0282472
Cg1g013160	58.0104	52.586	83.5245	16.3152	15.1497	12.1023	4.45567	0.00644327
Cg6g014500	28.1318	20.2708	39.4112	4.52306	6.39764	8.65944	4.48484	0.0160902
Cg7g012240	0	0	0	7.02908	2.05977	4.39391	4.49425	0.0351505
Cg9g014080	3.45842	4.01473	2.26689	1.3819	0.501207	0.269736	4.52427	0.0148578
Cg6g007020	1.99228	3.91124	1.85339	0.468082	0.668087	0.577695	4.52598	0.0390802
CgUng007430	0.0996496	0.0717235	0.0627862	0	0.0516697	0	4.53185	0.0412033
Cg5g006750	49.7095	64.7195	101.619	14.8622	15.8737	16.9033	4.53509	0.0220192
Cg5g018690	1.48228	2.14738	3.00006	0.527858	0.372537	0.560136	4.53925	0.0177055
Cg3g004770	0.848256	1.30893	0.856246	0.310999	0.0625292	0.289358	4.54593	0.0103201
Cg2g015780	3.96672	4.9006	4.79596	0	0	0	4.55443	0.000103273
Cg8g017790	6.91484	4.47932	9.9047	1.39097	2.16316	1.11871	4.55801	0.0257182
Cg6g002800	3.9054	6.45442	4.87887	1.69374	0.972068	0.660067	4.58186	0.00779719
Cg8g022810	0.0910716	0.0495416	0.0463277	0.0227788	0	0.0178058	4.6062	0.0379358
Cg2g004350	31.7052	36.5256	44.448	6.35649	7.33756	10.738	4.61193	0.00172813
Cg2g030300	0.0741945	0.178602	0.16833	0.0208557	0.0379925	0.0323566	4.61737	0.0307115
Cg2g003010	1.69778	0.925009	2.38285	0.489868	0.305158	0.268402	4.70708	0.0369287
Cg4g020360	5.84338	15.821	10.6203	1.63783	2.11515	3.09086	4.71733	0.0436139
Cg9g028980	0.671674	0.555217	0.875571	0.323384	0.0640895	0.0560827	4.74001	0.0125619
Cg3g016520	107.064	181.15	124.987	20.9944	26.2892	39.8539	4.74194	0.00915069
Cg8g000590	9.55238	15.5292	9.69065	2.5791	2.29371	2.4335	4.75921	0.00970368
Cg6g019280	26.8757	56.0415	53.5162	7.31249	9.81939	11.3902	4.78343	0.0187032
Cg2g043440	0.160571	0.13145	0.244503	0.0398204	0.0719184	0	4.80159	0.0235682
Cg1g011310	0	0	0	7.78855	4.55254	2.29158	4.87756	0.0377408
Cg8g022750	1.0958	0.903465	0.675157	0	0.415167	0.130158	4.90427	0.0147269
Cg8g005050	1.87954	1.29807	0.85685	0.277589	0.19368	0.350582	4.90899	0.0232849
Cg3g014770	54.7664	18.1786	50.487	7.12414	6.21524	11.6765	4.93415	0.0482858
Cg8g006130	3.14304	1.9882	1.48918	0.882472	0	0.45902	4.93512	0.0333061
Cg3g012860	4.14083	5.89041	4.41339	0.67189	1.25707	0.956354	5.00626	0.00248389
Cg1g024830	0.820243	1.35412	1.52967	0.149722	0.216687	0.371114	5.02226	0.0114141
Cg9g026770	29.1154	15.6926	17.699	1.09617	4.43188	6.88316	5.03633	0.0206999
Cg1g014850	19.4206	17.8363	23.6888	4.16939	3.88515	4.02974	5.04339	0.000741045
Cg5g010980	0.658348	0.444505	0.371855	0	0.292334	0	5.0446	0.0386777
Cg7g018550	1.12937	1.14727	1.42718	0.345041	0.0754364	0.313158	5.04858	0.0015305
Cg9g006040	0	0	0	3.41353	6.30537	5.42688	5.04859	0.00413359
Cg7g022240	259.332	419.656	384.281	65.7467	78.4741	65.9172	5.05986	0.0043237
Cg2g011280	0.457058	0.921579	1.04546	0.155052	0.13591	0.184832	5.09485	0.0224601
Cg3g025820	0.0636363	0.131096	0.121201	0	0	0.0616983	5.12062	0.0449732
Cg2g002210	0.0964195	0.079469	0.0496107	0.0246523	0	0.0193392	5.12597	0.0178619
Cg1g004440	2.64913	2.29014	2.64007	0.612872	0.386402	0.474782	5.14183	0.00011389
Cg1g024480	13.0326	17.0316	17.0919	2.12572	3.6407	3.2988	5.20187	0.000863701
Cg1g009040	2.33031	5.50592	4.72623	0.486611	0.862533	1.0572	5.22056	0.0251245
Cg8g022720	8.14315	15.2526	11.1386	2.68223	1.99041	1.92632	5.2333	0.0109246
Cg1g023300	0.602047	0.285444	0.608043	0.150328	0.101294	0.0293382	5.32294	0.0225839
Cg3g002240	2344.29	2022.24	1009.09	384.738	298.211	323.56	5.34086	0.0224981
Cg4g020290	0.0280554	0.0236905	0.0377362	0	0	0.0167164	5.35295	0.0251001
Cg9g022160	459.639	286.573	456.508	53.039	67.6739	101.881	5.4032	0.00519192
Cg2g022960	45.3594	54.5416	77.7412	8.7624	9.72659	14.3728	5.40574	0.00787478
Cg5g004810	17.0207	21.917	25.5448	3.41722	4.31441	4.16828	5.41874	0.00213175
Cg3g006770	192.592	272.257	256.969	42.4043	40.7956	49.2638	5.44918	0.00132196
Cg5g009580	21.9928	50.5199	25.4689	5.17347	5.66084	7.11675	5.45826	0.0414513
Cg3g002300	0	0	0	5.16763	5.24142	5.98853	5.46586	3.12915e-05
Cg2g021370	0.324183	0.222943	0.138137	0.0337343	0.0907575	0	5.50448	0.0355867
Cg6g001800	0	0	0	5.90729	3.31718	7.30289	5.50912	0.00918491
Cg5g029790	0.815135	0.794702	0.737159	0.200725	0.036189	0.18883	5.51269	0.000379672
Cg6g010800	4.58567	5.27155	6.75596	0	0	0	5.53773	0.000984238
Cg2g029580	9.45563	12.9328	13.3332	0.9452	2.46816	3.0237	5.54937	0.00210273
Cg1g020100	4.46466	5.3307	6.7004	1.0439	0.743373	1.15796	5.60083	0.00241909
Cg7g004490	4.54717	9.38585	9.2238	0.52779	0.984746	2.60855	5.61911	0.0205475
Cg4g010850	5.64521	4.73995	6.50615	0	0	0	5.63044	0.000382456
Cg9g017180	0.282662	0.702038	0.352334	0.0392204	0.106905	0.0910432	5.63748	0.0492505
Cg3g000310	37.3281	18.8762	33.83	9.63571	3.82302	2.49222	5.64445	0.0152332
Cg9g029300	0.156851	0.261142	0.17684	0	0.0197004	0.0850401	5.67911	0.0163525
Cg5g001540	4.16686	3.26003	6.21221	0.356394	0.767531	1.27192	5.69281	0.0147585
Cg6g004590	0.455565	0.498896	0.436586	0.100402	0.0915017	0.0517455	5.70922	8.68721e-05
Cg6g002540	0.0352816	0.0479425	0.0453988	0.0224254	0	0	5.73559	0.013628
Cg7g002040	9.02574	14.1834	8.23852	2.14528	1.997	1.33065	5.74604	0.0100097
Cg3g002760	1.84531	2.65185	2.2382	0.440384	0.516731	0.213103	5.75565	0.0017625
Cg2g019520	0.478815	0.49714	0.593451	0.14773	0.124118	0	5.7731	0.00172714
Cg9g004650	0.663474	0.296403	0.423649	0.0931125	0	0.146027	5.78543	0.0300729
Cg3g004030	15.318	23.8365	31.0696	4.24577	3.88211	3.89932	5.83877	0.0130529
Cg9g007970	19.6052	26.4179	23.3399	4.41731	3.61785	3.84388	5.83911	0.000643003
Cg4g017290	0.230046	0.249042	0.36438	0.144018	0	0	5.85668	0.021651
Cg1g025160	0.444016	0.683274	0.60238	0.0374823	0.169191	0.0877939	5.8739	0.00394101
Cg3g020780	0	0	0	6.85271	4.70192	6.08068	5.87844	0.000730171
Cg1g009460	19.0881	40.2153	35.9152	6.20123	3.05658	6.90043	5.89288	0.0158505
Cg6g018490	18.1144	16.1821	5.63802	1.49933	1.8162	3.44113	5.91039	0.0478883
Cg9g018570	0	0	0	6.14399	6.87257	5.0389	6.01849	0.000350647
Cg8g003710	0.608765	0.278168	0.510909	0.166492	0	0.0656325	6.02195	0.0237253
Cg8g004600	105.932	64.5896	118.225	11.759	15.0405	21.1452	6.02249	0.00817068
Cg2g040300	38.1236	46.3523	26.9444	7.38876	6.74746	4.13499	6.09813	0.00555635
Cg9g005770	4.89498	8.8324	8.65525	0.864675	1.27004	1.4927	6.17041	0.00852348
Cg1g027640	6.27848	5.86089	6.39562	0	0	0	6.17833	2.84286e-06
Cg1g028930	2.73819	2.74489	6.04364	0.768352	0.476223	0.618408	6.18724	0.0433307
Cg6g007570	34.4044	53.2544	32.0936	5.67615	3.66227	9.90147	6.22417	0.00851555
CgUng009170	0.0557754	0.0511572	0.0237866	0	0.0209878	0	6.22834	0.0399191
Cg5g003560	0.679496	0.293079	0.882019	0.0998814	0.157397	0.0389053	6.26163	0.0419806
Cg6g007590	50.167	65.2489	45.1753	8.04973	6.99409	10.3779	6.31709	0.0018091
Cg4g001490	1.57486	1.74404	2.1689	0	0.577652	0.290936	6.31807	0.00317435
Cg6g001550	0.0575571	0.0739126	0.0702698	0	0.031918	0	6.32056	0.00850629
Cg4g023970	0.154284	0.0918871	0.0976909	0.0240276	0.0108625	0.0188645	6.39689	0.00883152
Cg6g011970	124.921	123.718	92.2598	7.69598	20.456	25.038	6.40908	0.00128102
Cg8g009480	0	0	0	7.24824	4.46511	7.7224	6.47858	0.0031028
Cg6g025210	4.06092	3.23957	3.19778	0.296071	1.08827	0.232743	6.4921	0.00166865
Cg6g018460	1.77764	2.29384	3.06251	0.130682	0.142234	0.82291	6.51015	0.010055
Cg7g003500	7.8159	9.41034	13.5434	1.56532	1.81584	1.30917	6.56023	0.00710543
Cg8g005600	11.194	9.20759	10.1446	2.03077	1.23436	1.33968	6.63354	0.000158943
Cg2g007020	54.7549	116.998	65.9716	10.8089	12.5013	11.9892	6.73452	0.0244154
Cg5g026630	6.9201	7.60749	11.0443	0.550513	1.37014	1.86298	6.75855	0.0054956
Cg8g010220	5.12248	5.89411	6.39718	0.501515	0.892015	1.17098	6.79029	0.000292407
Cg6g003930	2.57387	2.45738	2.20478	0.560161	0.0623157	0.435592	6.8389	0.000370922
Cg6g009950	12.3303	10.1317	18.1413	1.33221	1.26072	3.31866	6.86842	0.00960433
Cg6g010810	0.714294	0.442876	1.20968	0.124789	0.105077	0.11238	6.91564	0.0397323
Cg7g003740	1.16824	1.01367	1.6364	0.21985	0.0597584	0.272211	6.91949	0.00531333
Cg4g007760	4.18237	2.91903	6.82655	0.692377	0.713143	0.603238	6.93361	0.0260632
CgUng021670	10.6313	5.13283	10.1699	3.7276	0	0	6.9573	0.0264253
Cg6g008370	65.7056	129.777	85.0738	10.2034	14.5436	15.4512	6.97933	0.0136102
Cg2g029080	2.82664	2.49293	5.29922	0.276588	0.209526	1.00323	7.12984	0.0297996
Cg2g044980	64.5368	148.406	113.081	14.6978	16.0257	14.9546	7.13742	0.0184069
Cg1g027670	8.34803	5.86043	7.31776	0	0	0	7.17541	0.000574494
Cg7g002270	0.0633865	0.02158	0.0603417	0.0197544	0	0	7.35574	0.0491344
Cg6g016580	0.696682	1.11859	0.887432	0.0885042	0.120388	0.157775	7.371	0.00324568
Cg7g006240	2.32845	3.51447	2.03756	0.345499	0.220131	0.49666	7.41839	0.00773606
Cg3g001700	7.42806	9.36285	5.62093	0	0	0	7.47061	0.00229522
Cg3g008170	11.9824	17.231	26.5635	1.52297	2.12588	3.75081	7.53777	0.0201783
Cg9g012830	10.176	14.2983	9.89894	0	1.39372	3.15732	7.55283	0.00418035
Cg5g026610	1.0013	1.12737	0.486742	0.192527	0	0.149488	7.64707	0.020714
Cg5g009720	2.49968	3.51761	2.36484	0.427708	0.328137	0.334382	7.68843	0.00264923
Cg4g016510	3.09961	5.28426	8.18114	0	0	2.13621	7.75439	0.0423134
Cg9g007150	27.6399	25.1079	44.9043	2.74821	4.25191	5.56859	7.76946	0.0106492
Cg7g004890	4.94077	8.9431	7.16857	1.04912	0.895577	0.732101	7.86478	0.00619634
Cg6g005000	0.302718	0.112217	0.189748	0.0208842	0.0378524	0.0162816	8.06048	0.03386
Cg2g029010	0.142792	0.0785064	0.0745744	0.0366999	0	0	8.06195	0.0268161
Cg1g003710	0.156974	0.211798	0.066112	0	0.0284137	0.0252978	8.09666	0.0429888
Cg1g020330	1.28836	2.75524	2.3922	0.281091	0.296608	0.214099	8.12808	0.0130719
Cg4g013430	8.98504	5.2886	6.60596	1.61602	0.430767	0.508064	8.17253	0.00599119
Cg8g001100	1.16018	0.650899	0.542018	0.0664253	0.0896931	0.130431	8.21184	0.0227912
Cg5g009710	36.7341	45.8865	59.5337	3.50615	6.21891	7.51872	8.2438	0.00346674
Cg9g011820	0	0	0	13.9494	5.73714	5.26146	8.316	0.0420158
Cg9g022970	11.653	11.8629	8.07956	1.1455	1.7588	0.87552	8.35899	0.00179044
Cg6g012700	38.8775	54.0662	53.1084	6.32513	5.08166	5.9117	8.4333	0.000955359
Cg4g002240	8.6667	19.4978	17.3359	1.54493	1.92445	1.89893	8.47574	0.0156113
Cg4g017520	5.8894	6.47663	10.8023	1.18511	0.868128	0.649001	8.57375	0.0118572
Cg7g012280	0	0	0	10.1898	8.20221	7.78356	8.72519	0.000299567
Cg1g010660	36.0968	53.4052	80.4386	4.38492	4.85675	10.1009	8.78583	0.0182711
Cg4g001240	0	0	0	9.28483	7.90971	9.21342	8.80265	3.92008e-05
Cg5g000600	2.59931	1.02147	1.3907	0.131746	0.156361	0.276047	8.88318	0.0363021
Cg8g013870	9.5854	9.27555	7.91286	0.682712	1.04179	1.28523	8.89575	0.000128157
Cg9g015600	3.18864	3.95481	3.07034	0.442824	0.220654	0.46946	9.01531	0.000464752
Cg9g026410	1.94132	0.827747	0.891472	0.0809689	0.0364595	0.283447	9.13136	0.0421799
Cg1g011390	1.77426	3.74632	3.65717	0.48781	0.436949	0.0766427	9.1649	0.0141996
Cg8g000910	12.4559	31.1451	40.8356	2.68424	2.92402	3.2872	9.4921	0.0390606
Cg6g003420	14.2157	32.7505	15.6563	1.21746	2.20405	3.16687	9.50499	0.0353962
Cg6g008380	32.7263	100.633	81.0946	4.79238	5.51469	11.4645	9.85018	0.0340238
Cg2g046460	0.180319	0.162842	0.299111	0	0.0649711	0	9.8855	0.0159816
Cg1g011190	0.633396	1.31639	1.35887	0.142911	0.0776331	0.111523	9.96382	0.0136141
Cg8g012370	3.4868	1.18573	2.37131	0.0942525	0.169922	0.439871	10.0048	0.034782
Cg5g037300	0.0620038	0.0838773	0.156132	0	0	0.0301295	10.0238	0.0397552
Cg2g019980	1.1862	1.91721	0.731415	0.145359	0.123457	0.113567	10.0288	0.0290872
Cg2g018100	0.103724	0.333965	0.198511	0.0426668	0.0194188	0	10.2471	0.0479821
Cg5g005940	1.33394	0.523632	0.932622	0.0228511	0.168268	0.0776163	10.3827	0.024112
Cg4g017000	0.321996	0.353562	0.174787	0	0.0516273	0.0298084	10.4419	0.0109073
Cg1g021250	0	0	0	10.7299	8.58904	12.2749	10.5313	0.000594722
Cg6g013910	5.15371	3.4365	3.92232	0.0496945	0.0242091	1.09754	10.6813	0.00369159
Cg3g003110	2.49958	2.69583	1.43305	0.2846	0.225852	0.0987499	10.8806	0.00715614
Cg9g010480	0	0	0	17.9075	8.48054	6.65894	11.0157	0.0341794
Cg6g011240	0.464069	0.378985	0.400316	0.112202	0	0	11.0815	0.00113825
Cg4g023540	3.31949	3.15653	1.80263	0	0.734917	0	11.2647	0.00958788
Cg1g019700	10.0494	10.961	10.2334	0.747204	0.949634	1.03525	11.4359	5.24976e-06
Cg9g025910	0	0	0	10.3375	8.59124	15.5827	11.5038	0.00541332
Cg8g010700	40.9648	70.3151	31.53	4.57448	4.4604	3.34305	11.5375	0.020458
Cg1g021690	0	0	0	13.3384	6.5078	15.7437	11.8633	0.0127614
Cg9g025120	1.45312	3.0037	2.34986	0.168812	0.130784	0.26433	12.0702	0.00994042
CgUng004120	11.4839	13.373	12.5355	0	0	0	12.4641	2.1894e-05
Cg9g017390	15.6008	26.5034	21.8201	1.7143	2.32501	0.882841	12.9871	0.00349435
Cg9g007900	0.928791	0.261711	0.776504	0.0576841	0	0.0915078	13.1844	0.0408868
CgUng004740	5.3208	14.1542	9.79249	0.48445	0.552953	1.17706	13.2165	0.0243807
Cg6g019080	0.758903	0.81484	0.278825	0.137441	0	0	13.479	0.0315225
Cg1g016410	0.214323	0.291928	0.17614	0	0.017714	0.0303356	14.2018	0.00385893
Cg4g016160	14.4026	16.442	12.6898	0	0	0	14.5115	0.000180417
CgUng020290	0.846225	0.762785	0.627199	0.153163	0	0	14.6002	0.00105264
Cg8g019530	1.5543	2.20697	2.5084	0.286216	0.0280301	0.113314	14.6638	0.00261486
Cg3g002780	3.76469	7.24863	4.21902	0.184817	0.27369	0.575701	14.7285	0.0126158
Cg1g016420	0.421927	0.567773	0.209257	0	0	0.0812631	14.754	0.0257281
Cg6g011950	1.17682	3.74371	2.69849	0.218476	0.295204	0	14.8322	0.034317
Cg3g000390	0	0	0	20.2385	13.0208	12.349	15.2028	0.00383516
Cg6g019100	7.3522	7.15996	1.83028	0.503014	0.287148	0.256363	15.6159	0.0480623
Cg4g003750	0.718133	0.813352	0.301121	0	0	0.117265	15.6279	0.0242786
Cg2g042890	4.07158	4.72373	4.26895	0.305711	0.410998	0.119046	15.6317	4.24116e-05
Cg5g021730	15.5938	20.8551	36.6654	1.8888	0.932804	1.83893	15.688	0.0227713
Cg5g026620	6.53511	2.3842	7.18533	0.389807	0.330772	0.303522	15.7256	0.0287726
Cg1g025740	0.189764	0.0916372	0.171773	0	0.0154174	0.0132495	15.8083	0.00978647
Cg5g009430	5.84364	5.37214	5.34037	0.423553	0.276357	0.333503	16.0208	6.66339e-06
Cg1g011380	3.69284	7.6625	8.44929	0.497376	0.280442	0.435456	16.3233	0.0136297
Cg2g023660	0.281892	0.209887	0.157114	0.0391609	0	0	16.5699	0.0061434
Cg8g022520	0.0941209	0.328916	0.296045	0.0431222	0	0	16.6754	0.0394557
Cg2g023590	1.31361	2.05865	1.18331	0.271226	0	0	16.7962	0.00764404
Cg4g018620	0.0991196	0.234804	0.187701	0.0309181	0	0	16.8712	0.0163878
Cg7g013550	3.38544	6.0591	5.72196	0.399869	0.134442	0.353601	17.0811	0.00488117
Cg5g012760	12.1922	16.3236	14.4853	1.01035	0.766828	0.737827	17.0978	0.000353986
Cg9g003100	35.9599	26.3876	32.486	1.19927	1.7869	2.53812	17.1666	0.000458279
Cg3g000970	38.005	53.3862	39.9648	2.7127	2.55872	2.34441	17.2478	0.00103598
Cg6g018410	0.583178	1.2291	0.80475	0.0803015	0.0697014	0	17.4465	0.0126285
Cg2g035970	4.03037	3.08778	3.11406	0.0579246	0.236454	0.273765	18.0099	0.000527995
Cg8g022690	7.51648	11.9406	7.18223	0.376332	0.482627	0.574589	18.5828	0.00541547
Cg2g025860	0.954109	1.51307	0.668757	0.0446645	0.120573	0	18.9784	0.0167635
Cg9g004560	14.4712	8.34489	11.4394	0.938836	0.210852	0.653985	18.9921	0.00371384
Cg2g041090	0.44364	0.429273	0.470861	0	0.0702786	0	19.1207	8.76231e-05
Cg2g038870	0	0	0	22.9738	19.934	15.2163	19.3747	0.0010113
Cg2g003050	0	0	0	18.8776	16.4468	23.6795	19.668	0.000757638
Cg8g019510	1.18278	2.51958	1.05892	0.237854	0	0	20.0177	0.0335637
Cg2g025040	0	0	0	19.7265	19.5324	21.3094	20.1894	3.60381e-06
Cg1g011200	6.9053	9.50806	6.97129	0.438824	0.444239	0.269711	20.2855	0.000991325
Cg6g005510	0.406416	0.129377	0.450691	0.0341909	0	0.0133735	20.74	0.0362999
Cg8g024010	2.84809	4.61947	2.50186	0.142978	0.171768	0.149117	21.4922	0.00845568
Cg6g016710	10.2547	8.13852	8.03636	0.392904	0.256107	0.537498	22.2751	0.000319321
Cg5g017600	20.714	24.6861	22.6493	1.04493	0.666269	1.2837	22.7218	4.83356e-05
Cg2g007650	0	0	0	25.1353	20.9062	22.3725	22.8047	5.14007e-05
Cg9g020580	24.5997	21.5654	23.4639	0	0	0	23.2097	1.25676e-05
Cg2g007510	0.0788538	0.125676	0.159111	0	0	0.0154253	23.5743	0.0082228
Cg2g046860	0.990556	0.284103	0.918853	0	0.059565	0.0297313	24.5644	0.035688
Cg3g002960	5.19683	14.1925	16.0964	0.570267	0.362697	0.437746	25.8886	0.0277148
Cg1g029640	1.60445	4.51705	2.42624	0.140636	0.0509049	0.13143	26.466	0.034168
Cg1g020440	2.24218	1.87822	1.70651	0	0.0870893	0.125402	27.4219	0.000322389
Cg8g020170	2.53906	0.962685	2.37115	0.0547534	0.0372629	0.116941	28.1057	0.0195564
Cg9g010500	1.73726	1.38058	0.694364	0.131265	0.000718189	0	28.884	0.01656
Cg2g013520	0.319742	0.251259	0.301724	0	0	0.0260235	33.536	0.000222685
Cg2g023030	224.376	408.206	226.895	8.32727	7.54705	6.271	38.8108	0.0101389
Cg9g024920	0	0	0	42.2937	42.8868	34.6249	39.9351	0.000114796
Cg8g019600	1.91663	0.871722	1.15748	0.0878185	0	0	44.9317	0.0147735
Cg3g004790	0.877751	3.33556	2.21565	0.0714463	0.032204	0.0280544	48.8135	0.0417996
Cg1g003320	6.528	4.42325	2.23953	0	0.269556	0	48.9352	0.0255881
Cg2g003770	0.483369	0.685397	0.532742	0	0.0340095	0	50.0304	0.000848899
Cg6g007110	17.357	12.4568	11.4591	0	0	0.823682	50.1078	0.00185772
Cg6g018450	3.36312	2.80681	3.27174	0.186608	0	0	50.5963	7.27764e-05
Cg3g000320	1.95254	0.894017	1.25325	0	0	0.0716571	57.2142	0.0125683
Cg3g015320	0.361535	0.595392	0.552547	0	0	0.0235514	64.0928	0.00237764
Cg7g003910	0.672281	0.632985	1.1252	0	0	0.0358897	67.7204	0.00728391
Cg6g019270	1.45162	2.2692	2.05005	0.0237757	0	0.0560902	72.257	0.00149583
Cg4g011440	22.991	25.3861	24.1243	0.413819	0.11396	0.434513	75.3424	4.41569e-06
Cg6g008580	0.944478	1.68878	1.33908	0.0466547	0	0	85.1434	0.00371921
Cg2g020430	3.54249	6.60359	4.14337	0.026454	0.0959162	0.040151	87.9236	0.00734705
Cg3g012260	3.3943	1.47914	2.66878	0	0	0.0766273	98.4273	0.0112197
Cg4g024070	1.55642	0.846478	1.35095	0	0.0371083	0	101.159	0.00422239
Cg7g010690	1.90071	3.27048	2.38265	0.0214129	0	0.0511452	104.107	0.00341718
Cg2g027370	0	0	0	150.767	66.6384	98.0366	105.147	0.0128078
Cg2g047430	147.448	83.2277	109.702	0	0	0	113.459	0.00367851
Cg6g005180	5.63772	5.8796	3.98131	0.0724721	0.0635741	0	113.922	0.00101456
Cg9g014060	2.05982	1.51585	1.62506	0	0.0359814	0	144.539	0.000494566
Cg8g018240	218.602	285.625	181.019	1.37756	1.10336	2.0929	149.819	0.0017643
Cg5g000730	1.10041	2.61418	1.44507	0	0.0281929	0	183.013	0.0202398
Cg8g005060	7.74162	4.89109	4.44274	0.0708753	0	0	240.922	0.00537925
CgUng013340	11.7595	16.729	11.1253	0	0.0565446	0.0431866	397.206	0.00174824
Cg7g012870	521.567	423.313	330.569	0	0	0	425.15	0.00152326
Cg9g007530	0	0	0	1431.41	465.958	905.903	934.424	0.0286116
Cg2g037580	17.1269	14.9603	16.5098	0	0.0271365	0.0233828	961.949	1.49404e-05
CgUng002950	18.2068	26.6566	25.1072	0	0.0606464	0	1153.75	0.000853883
Cg2g000710	1235.12	2081.34	1281.82	0.104755	0.186373	0.0273711	14437.3	0.00505402

## Sheet: supplementaryTable4
Supplementary Table 4. The anthocyanin pathway genes expression
gene name	gene ID	HCA peel1	HCA peel2	HCA peel3	LCA peel1	LCA peel2	LCA peel3
PAL	Cg7g006780	108.05	100.642	107.488	106.513	95.3105	113.427
C4H	Cg4g020580	116.274	17.951	84.5821	66.9375	73.5492	89.7705
4CL	Cg3g008660	7.33425	4.7573	6.5367	7.3095	7.51124	6.60185
CHS	Cg9g011580	7.20028	7.7161	6.24329	3.37452	3.87823	2.64002
CHI	Cg7g005600	272.865	138.654	209.853	356.522	321.011	267.971
F3H	Cg1g002060	225.536	364.696	206.933	143.634	169.536	141.161
F3’H	Cg5g011190	78.7779	114.797	94.593	51.508	45.5677	48.7881
DFR	Cg3g023030	15.3666	10.1192	16.8966	9.67012	15.5003	14.9569
ANS	Cg5g009430	5.84364	5.37214	5.34037	0.423553	0.276357	0.333503
UFGT	Cg5g029170	16.2477	17.3776	17.4224	14.3021	13.393	12.4848
GST	Cg6g016710	10.2547	8.13852	8.03636	0.392904	0.256107	0.537498

## Sheet: supplementaryTable5
Supplementary Table 5. The brief information of overlapping differentially expressed transcript factors
TF ID	Family	Best hit in A. thaliana	Blast e-value	Description for the best hit
Cg5g035630	bHLH	AT4G09820.1	2e-94	bHLH family protein
Cg3g002440	C3H	AT1G10320.1	1e-128	C3H family protein
Cg7g012430	NAC	AT2G43000.1	1e-98	NAC domain containing protein 42
Cg8g005600	B3	AT3G18990.1	3e-47	B3 family protein
Cg6g014970	B3	AT5G06250.2	5e-71	B3 family protein
Cg5g013190	MYB	AT1G09540.1	1e-125	myb domain protein 61
Cg9g028980	MYB	AT1G79180.1	2e-88	myb domain protein 63
Cg7g018980	TALE	AT1G23380.1	1e-141	KNOTTED1-like homeobox gene 6

## Sheet: supplementaryTable6
Supplementary Table 6. Summary of the sequencing data for the 25 pummelo accessions used in the study
No.	Catalog	Common name	Accession name	Scientific name	Sequenced reads	Read length	Depth	BioProject id in GenBank
1	pummelo	Cupimajiayou	HCA	C. grandis	167648115	150	149.47	PRJNA318855
2	pummelo	Xipimajiayou	LCA	C. grandis	179800711	150	160.3
3	pummelo	Xinmuyou	XMY	C. grandis	65948536	150	58.8
4	pummelo	Xipimajiayou	LCA2(SR3-2)	C. grandis	Wang et al, 2018; Wu et al, 2018;Wang et al, 2017
5	pummelo	Zipiyou	10z	C. grandis
6	pummelo	pummelo from Guilin No.01	2011-GL-01	C. grandis
7	pummelo	Huazhoujuhong	28H	C. grandis
8	pummelo	Anjianghonxinyou	AJH	C. grandis
9	pummelo	Chandler	CHP	C. grandis
10	pummelo	pummelo from Chongqing No.016	CQ06	C. grandis
11	pummelo	Kaopan	GBY	C. grandis
12	pummelo	pummelo from Guilin No.1	GL01	C. grandis
13	pummelo	Guanximiyou	GXY	C. grandis
14	pummelo	Hongxinyou from Huaihua, Hunan	HHHXY	C. grandis
15	pummelo	Shawanyou from Huaihua, Hunan	HHSWY	C. grandis
16	pummelo	Huanonghongyou	HNHY	C. grandis
17	pummelo	pummelo from Ji'an, jiangxi No.02	JA-02	C. grandis
18	pummelo	local pummelo in Hunan	NJYPS	C. grandis
19	pummelo	pummelo from Chongqing No.04	Q-04	C. grandis
20	pummelo	pummelo from Ruili, Yunnan No.6	RL-06	C. grandis
21	pummelo	Shatianyou	STY	C. grandis
22	pummelo	Sour pummelo in Baishazhen	SYBS	C. grandis
23	pummelo	Pushi sour pummelo	SYPS	C. grandis
24	pummelo	Wanbaiyou	WBY	C. grandis
25	pummelo	acidless pummelo	WSY	C. grandis

## Sheet: supplementaryTable7
Supplementary Table 7. The primers were used in thi study
Oligo names	Sequences (5'->3')	Notes
CgPH4_F	TCGTTGGATGAACACCTGAGACC	qRT-PCR
CgPH4_R	GCGATGTAGGCGAAGGATGAGAT	qRT-PCR
CgAN1_F	TCAGTTCAGTGGACTTACAGCCTCT	qRT-PCR
CgAN1_R	GACGCCTCCTCAGCACTAACCT	qRT-PCR
CgRuby1_F	AAGAACAGCGAACGATGTGAAGAAT	qRT-PCR
CgRuby1_R	TTAGCGAAGGTCCGAGGTTGAG	qRT-PCR
CgPH4_F	CTAACTCCGCAGCTCCTAACA	CDS amplification
CgPH4_R	GATAACAGATGAAGTGGAACAAGTG	CDS amplification
CgAN1_F	TCCCAAGTGTTCTTCTCTTTCCCTTT	CDS amplification
CgAN1_R	ATTATCACAATTCGTCAGTAGCACCTG	CDS amplification
CgRuby1_F	ATGGCGGATTCCTTAGGAGTTC	CDS amplification
CgRuby1_R	TTACTTTGCATTGAGAAGATCCCA	CDS amplification
CgPH4_F	CCAGTGTCATGGTCGTAGCC	promoter amplification
CgPH4_R	TGTCAGTCTGTCACTCGGATTG	promoter amplification
CgAN1_F	GCACATGACTTTGACATTGAAGAAG	promoter amplification
CgAN1_R	TCCTCAGCACTAACCTCCATTG	promoter amplification
CgRuby1_F	TGTCACATCACAGAGAGATAAGTCA	promoter amplification
CgRuby1_R	ATAGTTCAGCCACCGCAGTC	promoter amplification
CgPH4_F	tgatctacagcgctgaagctt GCATTCCTCTCTTCAAACTTT	GUSassay
CgPH4_R	GGACTGACCACCCGGGGATCC CGTCCTTGTTATCTTCTTGTT	GUSassay
CgPH4_F	GGTTGAAGATGAYATGAGAGAGAGAGAGAG	BSP-PCR/ Digestion-PCR
CgPH4_R	RTTCCTCATCRTCCTTRTTATCTTCTT	BSP-PCR/Digestion-PCR
CgAN1_F	TTTTTTGTGGAAAGATGATATTGGGATYAAATAATAAGT	BSP-PCR
CgAN1_R	CAATTACTTCCTTARRATTCAATTAATTATRACACCAAT	BSP-PCR
CgRuby1_F	AGAAAAAAAAAAAAAYGATGGAGTTTGGG	BSP-PCR
CgRuby1_R	CCATTTTRCTTCCCCATATTTCTCAAT	BSP-PCR
InDel1_F	GGGAGGGAGCTTGCTTGATT	Markers
InDel1_R	ACCCGATAAAGTCACGTACACA	Markers
InDel2_F	ATAGTGTTGATGTGAGCGGAAY	Markers
InDel2_R	GTATGGTGTGATGATGAGATTGGA	Markers
